# Supplementary material for: Predicting and elucidating the etiology of fatty liver disease: A machine learning modeling and validation study in the IMI DIRECT cohorts
Source: PLoS Med. 2020 Jun 19;17(6):e1003149. doi: 10.1371/journal.pmed.1003149 (PMC7304567; doi:10.1371/journal.pmed.1003149)
Supplement: S1 Table — (XLSX) [file pmed.1003149.s022.xlsx]

## Sheet: Sheet1
Abbreviation	Meaning
Age	Age (yrs)
Sex	"male", "female"
Weight	Weight (nearest 0.1 kg)
Height	Height (nearest cm)
BMI	Body mass index - [kg/(m^2)]
Waist	Waist circumference (nearest cm)
Waist_Hip	Waist to hip ratio [Waist(cm)/Hip(cm)]
Diabetes_Status	"Non-diabetes", "diabetes"
Hx	Family history of T2D (parents/siblings/children) - yes, no
SBP	Mean systolic blood pressure (mm Hg)
DBP	Mean diastolic blood pressure (mm Hg)
alcohol_status	Consume alcohol "never", "occasionally", "regularly"
smoking_status	"never", "ex-smoker", "current smoker"
Hypercholesterolaemia	"yes", "no"
ALT	Alanine transaminase (U/L)
AST	Aspartate transaminase (U/L)
AST_ALT	AST to ALT ratio - (AST/ALT)
GGTP	Gamma-glutamyl transpeptidase (U/L)
HDL	Fasting high-density lipoprotein cholesterol (mmol/L)
LDL	Fasting low-density lipoprotein cholesterol (mmol/L)
Chol	Total cholesterol (mmol/L)
TG	Fasting triglyceride (mmol/L)
Glucose	Fasting glucose from venous plasma samples (mmol/L)
TwoGlucose	2-hour glucose (mmol/L), Frequently-sampled 75g oral glucose tolerance tests (OGTT) in non-diabetes and mixed meal tolerance tests (MMTT) in diabetes cohorts
MeanGlucose	mean glucose during the OGTT/MMTT (mmol/L), calculated using trapezoidal integration (area/time)
HbA1c	Hemoglobin A1C (mmol/mol)
Insulin	Fasting insulin from venous plasma samples (pmol/L)
TwoInsulin	2-hour insulin (pmol/L)
MeanInsulin	mean insulin during the OGTT/MMTT (pmol/L), calculated using trapezoidal integration (area/time)
BasalISR	insulin secretion at the beginning of the OGTT/MMTT
TotalISR	integral of insulin secretion during the whole OGTT/MMTT
OGIS	Insulin sensitivity 2-hour OGIS [ml*(min^-1)*(m^-2)], according to the method of Mari et al
Stumvoll	insulin sensitivity index [ml*(min^-1)*(kg^-1)], according to the method of Stumvoll et al
Matsuda	insulin sensitivity index (arbitrary), according to the method of Matsuda et al
Clinsb	insulin clearance, calculated from basal values as (insulin secretion)/(insulin concentration)
Clins	mean insulin clearance during the OGTT/MMTT calculated as (mean insulin secretion)/(mean insulin concentration)
GlucoseSens	Glucose sensitivity, slope of the dose-response relating insulin secretion to glucose concentration
RateSens	Rate sensitivity, parameter characterizing early insulin secretion
PFR	Potentiation Factor Ratio (dimensionless)
Glucagonmin0	Fasting glucagon concentration (pg/ml)
IncGlucagonmin60	1-hour glucagon increment (pg/ml)
IncGLP1min60	1-hour GLP-1 increment (pg/ml)
ActGLP1min0	Concentration of fasting active GLP-1 in plasma (pg/ml)
TotGLP1min0	Concentration of fasting total GLP-1 in plasma (pg/ml)
PA_intensity_0_48f	Number of values in VM-HPF at >= 0 & <= 48, Physical activity – Accelerometry
PA_intensity_48_154f	Number of values in VM-HPF at >= 48 & <= 154, Physical activity – Accelerometry
PA_intensity_154_389f	Number of values in VM-HPF at >= 154 & <= 389, Physical activity – Accelerometry
PA_intensity_389_9999f	Number of values in VM-HPF at >= 389 & <= 9999, Physical activity – Accelerometry
PA_intensity_mean	Mean high-pass filtered vector magnitude, mean physical activity intensity of the wear time of Accelerometry
TEI	total daily energy intake (kcal/day), based on validated multipass food habit questionnaire
ProteinI	total daily intake of dietary proteins (g/day), based on validated multipass food habit questionnaire
FatI	total daily intake of dietary fats (g/day), based on validated multipass food habit questionnaire
MUFatI	daily intake of dietary monounsaturated fats (g/day), based on validated multipass food habit questionnaire
PUFatI	daily intake of dietary polyunsaturated fats (g/day), based on validated multipass food habit questionnaire
SatFatI	daily intake of dietary saturated fats (g/day), based on validated multipass food habit questionnaire
CHOI	total daily intake of dietary carbohydrates (mg/day), based on validated multipass food habit questionnaire
SugarI	total daily intake of dietary sugar (mg/day), based on validated multipass food habit questionnaire
FibreI	total daily intake of dietary AOAC fibre (g/day), based on validated multipass food habit questionnaire
