# Supplementary material for: Predicting and elucidating the etiology of fatty liver disease: A machine learning modeling and validation study in the IMI DIRECT cohorts
Source: PLoS Med. 2020 Jun 19;17(6):e1003149. doi: 10.1371/journal.pmed.1003149 (PMC7304567; doi:10.1371/journal.pmed.1003149)
Supplement: S2 Table — Values are median (interquartile range) unless otherwise specified. ALT, alanine transaminase; AST, aspartate transaminase; BMI, body mass index; DBP, diastolic blood pressure; HbA1c, hemoglobin A1C; SBP, systolic blood pressure. (XLSX) [file pmed.1003149.s023.xlsx]

## Sheet: Sheet1
	Non-diabetes cohort		Diabetes cohort		Combined cohorts
Characteristics	MRI	Non-MRI	MRI	Non-MRI	MRI	Non-MRI
N (%)	1011 (45.30)	1223 (54.70)	503 (63.30)	292 (36.70)	1514 (49.99)	1515 (50.01)
Age (yr)	62 (56, 66)	63 (57.5, 67)	62 (56, 68)	64 (58, 68)	62 (56, 67)	63 (58, 67)
Sex, n (% female)	196 (19.40)	352 (28.80)	216 (42.90)	123 (42)	412 (27.20)	475 (31.40)
Weight (kg)	84.20 (76.25, 93.15)	84.20 (75.65, 93.80)	88.20 (77, 100)	89 (77.65, 101.88)	85.30 (76.5, 95.30)	84.90 (76, 95)
Waist circ. (cm)	99 (93, 106)	99 (92, 106)	103 (93, 112)	103 (94.25, 111)	100 (93, 109)	100 (93, 107)
BMI (kg/m^2)	27.44 (25.45, 29.90)	27.65 (25.65, 30.35)	29.89 (26.81, 34.08)	29.89 (26.74, 33.88)	28.02 (25.82, 31.16)	27.94 (25.47, 31.16)
SBP	131.33 (121.33, 142)	128 (119, 140)	129.17 (120.33, 139)	132.33 (121.33, 141)	130.67 (121.33, 140.67)	128.67 (119.33, 140.33)
DBP	81.67 (77, 87.33)	79.67 (73, 85)	76 (69.33, 82.67)	74.33 (68.33, 82.67)	80.33 (74, 86)	79.33 (72.25, 84.67)
HbA1c (mmol/mol)	37 (36, 39)	37 (35, 39)	46 (43, 50)	46 (43, 50)	39 (36, 44)	38 (36, 41)
Fasting glucose (mmol/L)	5.80 (5.5, 6.1)	5.70 (5.3, 6.1)	6.90 (6.1, 7.8)	7.30 (6.6, 8)	6 (5.6, 6.6)	5.80 (5.4, 6.4)
Fasting insulin (pmol/L)	55.20 (32.40, 78.60)	59.40 (34.20, 91.20)	86 (55.80, 135.80)	90.20 (62.08, 131)	62.40 (37.80, 94.90)	64.20 (37.80, 100.20)
2hr glucose (mmol/L)	5.90 (4.90, 7.15)	5.80 (4.80, 7)	8.60 (6.60, 10.38)	8.40 (6.70, 10.40)	6.50 (5.20, 8.40)	6.10 (5, 7.70)
2hr insulin (pmol/L)	210.60 (118.20, 366)	207 (115.80, 376.80)	386.60 (219.60, 610.50)	346.10 (212.20, 519.20)	256.20 (137.40, 455.20)	231.60 (127.80, 422.40)
Triglycerides (mmol/L)	1.24 (0.95, 1.67)	1.23 (0.935, 1.675)	1.30 (0.95, 1.81)	1.42 (1.05, 2.05)	1.25	1.27 (0.95, 1.75)
ALT (U/L)	16 (12, 23)	14 (10, 21)	22 (18, 29)	25 (19, 33)	19 (13, 26)	16 (10, 24)
AST (U/L)	26 (22, 32)	25 (21, 31)	23 (20, 28)	23 (19, 29)	25 (21, 31)	25 (21, 30)
Alcohol intake, n ("never", "occasionally", "regularly")	111, 201, 698 (11,20,69)	160, 240, 820 (13,20,67)	90, 126 287 (18,25,57)	44, 73, 174 (15,25,60)	202, 327, 985 (13,22,65)	204, 313, 994 (13,21,66)
Liver fat	3.30 (1.80, 6.60)	NA	6.10 (3.20, 12.35)	NA	4.20 (78.50, 123.20)	NA
Fatty liver, n (% yes)	344 (34)	NA	296 (58.80)	NA	640 (42.30)	N
