# Supplementary material for: Predicting and elucidating the etiology of fatty liver disease: A machine learning modeling and validation study in the IMI DIRECT cohorts
Source: PLoS Med. 2020 Jun 19;17(6):e1003149. doi: 10.1371/journal.pmed.1003149 (PMC7304567; doi:10.1371/journal.pmed.1003149)
Supplement: S3 Table — ALT, alanine transaminase; AST, aspartate transaminase; BMI, body mass index; DBP, diastolic blood pressure; GGTP, gamma-glutamyl transpeptidase; Glucagonmin0, fasting glucagon concentration; HbA1c, hemoglobin A1C; HDL, fasting high-density lipoprotein cholesterol; MMTT, mixed meal tolerance test; OGIS, oral glucose insulin sensitivity index according to the method of Mari et al. [24]; OGTT, oral glucose tolerance test; PA_intensity_mean, mean high-pass-filtered vector magnitude physical activity intensity; SBP, systolic blood pressure; TotGLP1min0, concentration of fasting total GLP-1 in plasma. (XLSX) [file pmed.1003149.s024.xlsx]

## Sheet: Sheet1
	1	2	3	4	5	6	7	8	9	10	11	12	13	14	15	16	17	18
BMI (kg/m^2)	´	´	´	´		´		´		´		´		´		´		´
Waist (nearest cm)	´	´	´	´		´		´		´		´		´		´		´
SBP (mm Hg)	´			´		´		´		´		´		´		´		´
DBP (mm Hg)	´			´		´		´		´		´		´		´		´
Alcohol intake ("never", "occasionally", "regularly")	´	´	´	´		´		´		´		´		´		´		´
Diabetes status ("Non-diabetes", "diabetes")	´	´	´	´		´		´		´		´		´		´		´
Triglyceride (mmol/L)		´	´	´		´		´		´		´		´		´		´
ALT(U/L)		´	´	´		´		´		´		´		´		´		´
AST (U/L)		´	´	´		´		´		´		´		´		´		´
HbA1c (mmol/mol)		´	´	´		´		´		´		´		´		´		´
Fasting glucose (mmol/L)		´	´	´		´		´		´		´		´		´		´
Fasting insulin (pmol/L)			´	´		´		´		´		´		´		´		´
2hr glucose (mmol/L)				´		´		´		´		´		´		´		´
2hr insulin (pmol/L)				´		´		´		´		´		´		´		´
GGTP (U/L)				´		´		´		´		´		´		´		´
HDL (mmol/L)				´		´		´		´		´		´		´		´
BasalISR (insulin secretion at the beginning of the OGTT/MMTT)				´		´		´		´		´		´		´		´
OGIS (ml×min^(-1)×m^(-2))				´		´		´		´		´		´		´		´
Clins (mean insulin secretion)/(mean insulin concentration)				´		´		´		´		´		´		´		´
Glucagonmin0 (pg/ml)				´		´		´		´		´		´		´		´
TotGLP1min0 (pg/ml)				´		´		´		´		´		´		´		´
PA_intensity_mean (Mean high-pass filtered vector magnitude)				´		´		´		´		´		´		´		´
Genetics					´	´							´	´
Transcriptomics							´	´					´	´
Exploratory proteomics									´	´			´	´
Targeted metabolomics											´	´	´	´
Targeted proteomics															´	´
Untargeted metabolomics																	´	´
