# Supplementary material for: Predicting and elucidating the etiology of fatty liver disease: A machine learning modeling and validation study in the IMI DIRECT cohorts
Source: PLoS Med. 2020 Jun 19;17(6):e1003149. doi: 10.1371/journal.pmed.1003149 (PMC7304567; doi:10.1371/journal.pmed.1003149)
Supplement: S4 Table — (XLSX) [file pmed.1003149.s025.xlsx]

## Sheet: Sheet1
UK Biobank Field number	Description
22402	Liver fat percentage
31	Sex
21001	BMI (instance 2, at imaging visit)
48	Waist circumference (instance 2, at imaging visit)
4080	Systolic blood pressure, automated reading(mean value if 2 values are available)
93	Systolic blood pressure, manual reading (if Automated values are not available)
4079	Diastolic blood pressure, automated reading
94	Diastolic blood pressure, manual reading (if Automated values are not available)
2443	Diabetes diagnosed by doctor (instance 2, at imaging visit)
30620	Alanine aminotransferase (ALT)
30650	Aspartate aminotransferase (AST)
30870	Triglycerides
30730	Gamma glutamyltransferase (GGT)
30740	Glucose
30750	Glycated haemoglobin (HbA1c)
