# Supplementary material for: Predicting and elucidating the etiology of fatty liver disease: A machine learning modeling and validation study in the IMI DIRECT cohorts
Source: PLoS Med. 2020 Jun 19;17(6):e1003149. doi: 10.1371/journal.pmed.1003149 (PMC7304567; doi:10.1371/journal.pmed.1003149)
Supplement: S6 Table — (XLSX) [file pmed.1003149.s027.xlsx]

## Sheet: Sheet1
	Clinical (model 4)	Genetic (model 5)	Transcriptomic (model 7)	Proteomic (model 9)	Metabolomic (model 11)
RF	0.79 (95% CI=0.76,0.81, p-value<0.001)	0.67 (95% CI=0.65,0.70, p-value<0.001)	0.72 (95% CI=0.69,0.74, p-value<0.001)	0.74 (95% CI=0.71,0.76, p-value<0.001)	0.70 (95% CI=0.67,0.72, p-value<0.001)
GLM	0.78 (95% CI=0.76, 0.80, p-value<0.001)	0.63 (95% CI=0.60,0.66, p-value<0.001)	0.64 (95% CI=0.60, 0.65, p-value<0.001)	0.71 (95% CI=0.68,0.73, p-value<0.001)	0.70 (95% CI=0.66,0.72, p-value<0.001)
GBM	0.78 (95% CI=0.76,0.80, p-value<0.001)	0.66 (95% CI=0.63,0.69, p-value<0.001)	0.72 (95% CI=0.69,0.74, p-value<0.001)	0.74 (95% CI=0.71,0.76, p-value<0.001)	0.69 (95% CI=0.66,0.71, p-value<0.001)
SVM	0.77 (95% CI=0.76,0.79, p-value<0.001)	0.65 (95% CI=0.60,0.66, p-value<0.001)	0.67 (95% CI=0.64,0.69, p-value<0.001)	0.70 (95% CI=0.67,0.72, p-value<0.001)	0.71 (95% CI=0.68,0.73, p-value<0.001)
KNN	0.73 (95% CI=0.70,0.75, p-value<0.001)	0.60 (95% CI=0.57,0.63, p-value<0.001)	0.64 (95% CI=0.58,0.67, p-value<0.001)	0.67 (95% CI=0.62,0.71, p-value<0.001)	0.65 (95% CI=0.59,0.68, p-value<0.001)
