# Supplementary material for: Predicting and elucidating the etiology of fatty liver disease: A machine learning modeling and validation study in the IMI DIRECT cohorts
Source: PLoS Med. 2020 Jun 19;17(6):e1003149. doi: 10.1371/journal.pmed.1003149 (PMC7304567; doi:10.1371/journal.pmed.1003149)
Supplement: S7 Table — (XLSX) [file pmed.1003149.s028.xlsx]

## Sheet: Genetic
Query SNP: rs73106854 and variants with r2 >= 0.8
chr	pos (hg38)	LD	LD	variant	Ref	Alt	AFR	AMR	ASN	EUR	SiPhy	Promoter	Enhancer	DNAse	Proteins	Motifs	NHGRI/EBI	GRASP QTL	Selected eQTL	GENCODE	dbSNP
		(r²)	(D')				freq	freq	freq	freq	cons	histone marks	histone marks		bound	changed	GWAS hits	hits	hits	genes	func annot
3	61448811	1	1	rs73106854	T	G	0.02	0.14	0.15	0.19			5 tissues	GI,MUS						113kb 5' of PTPRG
Query SNP: rs75294580 and variants with r2 >= 0.8
chr	pos (hg38)	LD	LD	variant	Ref	Alt	AFR	AMR	ASN	EUR	SiPhy	Promoter	Enhancer	DNAse	Proteins	Motifs	NHGRI/EBI	GRASP QTL	Selected eQTL	GENCODE	dbSNP
		(r²)	(D')				freq	freq	freq	freq	cons	histone marks	histone marks		bound	changed	GWAS hits	hits	hits	genes	func annot
4	7725633	1	1	rs75294580	A	C	0.00	0.02	0.00	0.01										SORCS2	intronic
Query SNP: rs150981135 and variants with r2 >= 0.8
chr	pos (hg38)	LD	LD	variant	Ref	Alt	AFR	AMR	ASN	EUR	SiPhy	Promoter	Enhancer	DNAse	Proteins	Motifs	NHGRI/EBI	GRASP QTL	Selected eQTL	GENCODE	dbSNP
		(r²)	(D')				freq	freq	freq	freq	cons	histone marks	histone marks		bound	changed	GWAS hits	hits	hits	genes	func annot
4	64417417	0.84	0.92	rs144388568	G	A	0.00	0.04	0.01	0.02			4 tissues			PLZF,Pax-4				7.9kb 5' of TECRL
4	64432630	0.84	0.92	rs114782019	T	C	0.00	0.01	0.00	0.02						HNF1				23kb 5' of TECRL
4	64507847	1	1	rs150981135	A	T	0.00	0.01	0.00	0.02						Mxi1,RFX5				98kb 5' of TECRL
Query SNP: rs11742956 and variants with r2 >= 0.8
chr	pos (hg38)	LD	LD	variant	Ref	Alt	AFR	AMR	ASN	EUR	SiPhy	Promoter	Enhancer	DNAse	Proteins	Motifs	NHGRI/EBI	GRASP QTL	Selected eQTL	GENCODE	dbSNP
		(r²)	(D')				freq	freq	freq	freq	cons	histone marks	histone marks		bound	changed	GWAS hits	hits	hits	genes	func annot
5	146425349	1	1	rs11742956	G	C	0.51	0.31	0.86	0.31				ESDR,IPSC	CTCF,USF1	7 altered motifs				18kb 3' of CTB-1H10.1
Query SNP: rs116754951 and variants with r2 >= 0.8
chr	pos (hg38)	LD	LD	variant	Ref	Alt	AFR	AMR	ASN	EUR	SiPhy	Promoter	Enhancer	DNAse	Proteins	Motifs	NHGRI/EBI	GRASP QTL	Selected eQTL	GENCODE	dbSNP
		(r²)	(D')				freq	freq	freq	freq	cons	histone marks	histone marks		bound	changed	GWAS hits	hits	hits	genes	func annot
5	179196499	1	1	rs116754951	G	A	0.00	0.01	0.00	0.01			9 tissues	SKIN,SKIN,BRN						ADAMTS2	intronic
Query SNP: rs10251898 and variants with r2 >= 0.8
chr	pos (hg38)	LD	LD	variant	Ref	Alt	AFR	AMR	ASN	EUR	SiPhy	Promoter	Enhancer	DNAse	Proteins	Motifs	NHGRI/EBI	GRASP QTL	Selected eQTL	GENCODE	dbSNP
		(r²)	(D')				freq	freq	freq	freq	cons	histone marks	histone marks		bound	changed	GWAS hits	hits	hits	genes	func annot
7	31614787	1	1	rs10251898	G	A	0.01	0.08	0.12	0.15						CTCF,Hand1,Myc				CCDC129	intronic
Query SNP: rs35469725 and variants with r2 >= 0.8
chr	pos (hg38)	LD	LD	variant	Ref	Alt	AFR	AMR	ASN	EUR	SiPhy	Promoter	Enhancer	DNAse	Proteins	Motifs	NHGRI/EBI	GRASP QTL	Selected eQTL	GENCODE	dbSNP
		(r²)	(D')				freq	freq	freq	freq	cons	histone marks	histone marks		bound	changed	GWAS hits	hits	hits	genes	func annot
8	12973966	1	1	rs34066924	C	T	0.00	0.02	0.04	0.03			5 tissues							KIAA1456	intronic
8	12977228	1	1	rs13282842	G	A	0.00	0.02	0.04	0.03		LNG	9 tissues	9 tissues		HNF4,Hoxa5,Pax-2				KIAA1456	intronic
8	12981576	1	1	rs35469725	T	C	0.00	0.02	0.04	0.03			ESC, ESDR			7 altered motifs				KIAA1456	intronic
8	12984760	1	1	rs13253303	T	C	0.00	0.02	0.04	0.03			10 tissues	ESDR,HRT,MUS		Irf				KIAA1456	intronic
8	12985782	1	1	rs35817776	T	C	0.00	0.02	0.04	0.03			ESDR, KID	LNG		5 altered motifs				KIAA1456	intronic
8	12993732	0.96	1	rs12375360	T	C	0.00	0.02	0.03	0.03			LIV	BRN,KID	MAFK	Bach1,Hic1,SMC3				KIAA1456	intronic
8	13004639	0.83	0.95	rs117144179	C	T	0.00	0.02	0.03	0.03			6 tissues	ESDR,SKIN		4 altered motifs				KIAA1456	intronic
8	13011852	0.83	0.95	rs34139630	C	A,G	0.00	0.02	0.03	0.03										KIAA1456	intronic
8	13025187	0.83	0.95	rs34814782	G	C	0.00	0.04	0.03	0.03				BLD,SKIN		CEBPG,GATA				KIAA1456	3'-UTR
Query SNP: rs13253303 and variants with r2 >= 0.8
chr	pos (hg38)	LD	LD	variant	Ref	Alt	AFR	AMR	ASN	EUR	SiPhy	Promoter	Enhancer	DNAse	Proteins	Motifs	NHGRI/EBI	GRASP QTL	Selected eQTL	GENCODE	dbSNP
		(r²)	(D')				freq	freq	freq	freq	cons	histone marks	histone marks		bound	changed	GWAS hits	hits	hits	genes	func annot
8	12973966	1	1	rs34066924	C	T	0.00	0.02	0.04	0.03			5 tissues							KIAA1456	intronic
8	12977228	1	1	rs13282842	G	A	0.00	0.02	0.04	0.03		LNG	9 tissues	9 tissues		HNF4,Hoxa5,Pax-2				KIAA1456	intronic
8	12981576	1	1	rs35469725	T	C	0.00	0.02	0.04	0.03			ESC, ESDR			7 altered motifs				KIAA1456	intronic
8	12984760	1	1	rs13253303	T	C	0.00	0.02	0.04	0.03			10 tissues	ESDR,HRT,MUS		Irf				KIAA1456	intronic
8	12985782	1	1	rs35817776	T	C	0.00	0.02	0.04	0.03			ESDR, KID	LNG		5 altered motifs				KIAA1456	intronic
8	12993732	0.96	1	rs12375360	T	C	0.00	0.02	0.03	0.03			LIV	BRN,KID	MAFK	Bach1,Hic1,SMC3				KIAA1456	intronic
8	13004639	0.83	0.95	rs117144179	C	T	0.00	0.02	0.03	0.03			6 tissues	ESDR,SKIN		4 altered motifs				KIAA1456	intronic
8	13011852	0.83	0.95	rs34139630	C	A,G	0.00	0.02	0.03	0.03										KIAA1456	intronic
8	13025187	0.83	0.95	rs34814782	G	C	0.00	0.04	0.03	0.03				BLD,SKIN		CEBPG,GATA				KIAA1456	3'-UTR
Query SNP: rs36076909 and variants with r2 >= 0.8
chr	pos (hg38)	LD	LD	variant	Ref	Alt	AFR	AMR	ASN	EUR	SiPhy	Promoter	Enhancer	DNAse	Proteins	Motifs	NHGRI/EBI	GRASP QTL	Selected eQTL	GENCODE	dbSNP
		(r²)	(D')				freq	freq	freq	freq	cons	histone marks	histone marks		bound	changed	GWAS hits	hits	hits	genes	func annot
8	13030238	1	1	rs36076909	T	A	0.00	0.03	0.05	0.03			BRN	BRN		Pou1f1				KIAA1456
Query SNP: rs4480489 and variants with r2 >= 0.8
chr	pos (hg38)	LD	LD	variant	Ref	Alt	AFR	AMR	ASN	EUR	SiPhy	Promoter	Enhancer	DNAse	Proteins	Motifs	NHGRI/EBI	GRASP QTL	Selected eQTL	GENCODE	dbSNP
		(r²)	(D')				freq	freq	freq	freq	cons	histone marks	histone marks		bound	changed	GWAS hits	hits	hits	genes	func annot
10	60057722	0.86	0.99	rs17207897	G	C	0.01	0.06	0.00	0.11			FAT							RP11-388P9.2	intronic
10	60060843	0.86	0.99	rs2393610	T	G	0.01	0.06	0.00	0.11		BLD	BLD, LIV			Pou2f2,Zfp691				ANK3	intronic
10	60062247	0.86	0.99	rs145405122	GA	G	0.01	0.06	0.00	0.11						NRSF				ANK3	intronic
10	60063571	0.85	0.97	rs17802184	T	G	0.01	0.06	0.00	0.11			STRM			ERalpha-a,RORalpha1				ANK3	intronic
10	60063649	0.85	0.97	rs72818480	T	C	0.01	0.06	0.00	0.11			STRM			6 altered motifs				ANK3	intronic
10	60063814	0.85	0.97	rs17802208	T	C	0.01	0.06	0.00	0.11			STRM							ANK3	intronic
10	60064652	1	1	rs4480489	C	G	0.18	0.11	0.04	0.12						AP-1,NF-kappaB				ANK3	intronic
10	60065065	0.87	1	rs17802232	T	C	0.03	0.06	0.00	0.10										ANK3	intronic
10	60071532	0.84	0.97	rs28932171	T	C	0.01	0.06	0.00	0.11			BLD			4 altered motifs				ANK3	missense
10	60072226	0.84	0.97	rs11599164	G	T	0.01	0.06	0.00	0.11				BLD,BLD		CEBPA,ERalpha-a				ANK3	missense
10	60074815	0.84	0.97	rs17208576	G	A	0.01	0.06	0.00	0.11		BLD				CHD2				ANK3	synonymous
10	60077671	0.83	0.96	rs11593500	C	T	0.01	0.06	0.00	0.11						12 altered motifs				ANK3	intronic
10	60078055	0.83	0.96	rs11593609	G	A	0.01	0.06	0.00	0.11				IPSC,GI		Zbtb12				ANK3	intronic
10	60078822	0.83	0.96	rs17208611	T	C	0.01	0.06	0.00	0.11						6 altered motifs				ANK3	intronic
Query SNP: rs6572354 and variants with r2 >= 0.8
chr	pos (hg38)	LD	LD	variant	Ref	Alt	AFR	AMR	ASN	EUR	SiPhy	Promoter	Enhancer	DNAse	Proteins	Motifs	NHGRI/EBI	GRASP QTL	Selected eQTL	GENCODE	dbSNP
		(r²)	(D')				freq	freq	freq	freq	cons	histone marks	histone marks		bound	changed	GWAS hits	hits	hits	genes	func annot
14	22261123	0.87	0.97	rs4982591	G	T	0.42	0.23	0.34	0.14			ESC, IPSC			AP-4,Hsf,RP58			1 hit	11kb 5' of TRAV38-1	intronic
14	22261486	0.87	0.97	rs4981417	A	G	0.42	0.23	0.34	0.14			ESC, IPSC	ESDR		HMG-IY,Irf,PRDM1			1 hit	10kb 5' of TRAV38-1	intronic
14	22261623	0.87	0.97	rs8016775	C	T	0.40	0.23	0.34	0.14			ESC, IPSC			4 altered motifs			1 hit	10kb 5' of TRAV38-1	intronic
14	22262396	0.87	0.97	rs12589726	A	G	0.42	0.23	0.33	0.14						EWSR1-FLI1			1 hit	9.6kb 5' of TRAV38-1	intronic
14	22262556	0.87	0.97	rs12587104	G	A	0.42	0.23	0.34	0.14									1 hit	9.4kb 5' of TRAV38-1	intronic
14	22262765	0.87	0.97	rs10483270	G	T	0.42	0.23	0.34	0.14						Sin3Ak-20			1 hit	9.2kb 5' of TRAV38-1	intronic
14	22262874	0.87	0.97	rs33960425	CT	C	0.42	0.23	0.33	0.14						INSM1			1 hit	9.1kb 5' of TRAV38-1	intronic
14	22262926	0.87	0.97	rs7150591	C	A	0.42	0.23	0.34	0.14			ESC, IPSC			NRSF			1 hit	9kb 5' of TRAV38-1	intronic
14	22263044	0.86	0.95	rs7153774	G	A	0.42	0.23	0.34	0.14			ESC, IPSC					2 hits	1 hit	8.9kb 5' of TRAV38-1	intronic
14	22263097	0.87	0.97	rs7155927	A	G	0.42	0.23	0.34	0.14			ESC, IPSC						1 hit	8.9kb 5' of TRAV38-1	intronic
14	22263369	0.87	0.97	rs11301926	GT	G	0.42	0.23	0.34	0.14			ESC, IPSC			16 altered motifs				8.6kb 5' of TRAV38-1	intronic
14	22263528	0.87	0.97	rs7154715	G	T	0.42	0.23	0.34	0.14			ESC, SKIN			HNF4,Pou5f1			1 hit	8.4kb 5' of TRAV38-1	intronic
14	22263640	0.87	0.97	rs7156203	C	T	0.44	0.23	0.34	0.14			ESC, SKIN			7 altered motifs			1 hit	8.3kb 5' of TRAV38-1	intronic
14	22263646	0.87	0.97	rs10149605	A	G	0.42	0.23	0.34	0.14						Pax-4,Pou2f2			1 hit	8.3kb 5' of TRAV38-1	intronic
14	22263764	0.87	0.97	rs10152083	T	C	0.42	0.23	0.34	0.14						8 altered motifs			1 hit	8.2kb 5' of TRAV38-1	intronic
14	22263774	0.87	0.97	rs10152089	T	C	0.42	0.23	0.34	0.14						5 altered motifs			1 hit	8.2kb 5' of TRAV38-1	intronic
14	22263875	0.87	0.97	rs9944149	A	G	0.42	0.23	0.34	0.14			ESC, BRST			Pbx-1			1 hit	8.1kb 5' of TRAV38-1	intronic
14	22264001	0.87	0.97	rs9944066	G	T	0.42	0.23	0.34	0.14			ESC, BRST						1 hit	8kb 5' of TRAV38-1	intronic
14	22264098	0.87	0.97	rs9943971	A	G	0.42	0.23	0.34	0.14			ESC, BRST	4 tissues		4 altered motifs			1 hit	7.9kb 5' of TRAV38-1	intronic
14	22264135	0.87	0.97	rs9943999	T	C	0.42	0.23	0.34	0.14			ESC, BRST	5 tissues		5 altered motifs			1 hit	7.8kb 5' of TRAV38-1	intronic
14	22264193	0.87	0.97	rs9944001	T	A	0.42	0.23	0.34	0.14			ESC, BRST	7 tissues		Foxp3			1 hit	7.8kb 5' of TRAV38-1	intronic
14	22264249	0.87	0.97	rs9944073	C	T	0.42	0.23	0.34	0.14			ESC, BRST	7 tissues		5 altered motifs			1 hit	7.7kb 5' of TRAV38-1	intronic
14	22264267	0.87	0.97	rs9943972	A	C	0.42	0.23	0.34	0.14			ESC, BRST	BRST,SKIN,SKIN		4 altered motifs			1 hit	7.7kb 5' of TRAV38-1	intronic
14	22264348	0.87	0.97	rs33972672	CT	C	0.42	0.23	0.34	0.14			ESC, BRST, SKIN	4 tissues		10 altered motifs			1 hit	7.6kb 5' of TRAV38-1	intronic
14	22264564	0.85	0.94	rs12586764	T	G	0.41	0.22	0.33	0.14			ESC, BRST, SKIN			7 altered motifs			1 hit	7.4kb 5' of TRAV38-1	intronic
14	22264645	0.87	0.97	rs12588618	C	A	0.42	0.23	0.34	0.14			ESC, BRST, SKIN			Mef2,Pou1f1,Pou3f3			1 hit	7.3kb 5' of TRAV38-1	intronic
14	22264736	0.87	0.97	rs8003694	C	T	0.42	0.23	0.34	0.14			8 tissues			HNF4,Nr2f2			1 hit	7.2kb 5' of TRAV38-1	intronic
14	22264791	0.87	0.97	rs4982592	C	A	0.42	0.23	0.34	0.14			8 tissues						1 hit	7.2kb 5' of TRAV38-1	intronic
14	22265131	0.87	0.97	rs4981418	A	G	0.42	0.23	0.34	0.14			10 tissues			Mef2			1 hit	6.8kb 5' of TRAV38-1	intronic
14	22265205	0.87	0.97	rs4982593	C	T	0.42	0.23	0.34	0.14			10 tissues			22 altered motifs			1 hit	6.8kb 5' of TRAV38-1	intronic
14	22265267	0.87	0.97	rs6572344	A	G	0.42	0.23	0.34	0.14			10 tissues			CIZ,Pou3f3			1 hit	6.7kb 5' of TRAV38-1	intronic
14	22265436	0.87	0.97	rs7146368	C	T	0.42	0.23	0.34	0.14			13 tissues	ESC,BLD,THYM	CTCF,RAD21	4 altered motifs			1 hit	6.5kb 5' of TRAV38-1	intronic
14	22265503	0.85	0.97	rs7151848	T	C,G	0.42	0.24	0.34	0.15			13 tissues	16 tissues	CTCF,RAD21				1 hit	6.5kb 5' of TRAV38-1	intronic
14	22265607	0.87	0.97	rs7147374	A	G	0.42	0.23	0.34	0.14			14 tissues	8 tissues	CTCF,RAD21	CDP,Sp100			1 hit	6.4kb 5' of TRAV38-1	intronic
14	22265772	0.87	0.97	rs7145658	G	C	0.42	0.23	0.34	0.14			15 tissues	21 tissues	CFOS	5 altered motifs			1 hit	6.2kb 5' of TRAV38-1	intronic
14	22265774	0.87	0.97	rs7152255	T	C	0.42	0.23	0.34	0.14			15 tissues	21 tissues	CFOS	5 altered motifs			1 hit	6.2kb 5' of TRAV38-1	intronic
14	22265811	0.87	0.97	rs7147116	C	G	0.42	0.23	0.34	0.14			15 tissues	17 tissues	CFOS	6 altered motifs			1 hit	6.2kb 5' of TRAV38-1	intronic
14	22265875	0.87	0.97	rs7145836	G	T	0.43	0.23	0.34	0.14			15 tissues	5 tissues	CFOS				1 hit	6.1kb 5' of TRAV38-1	intronic
14	22266010	0.87	0.97	rs12589879	C	T	0.30	0.23	0.34	0.14			15 tissues	11 tissues	CFOS	GR,STAT,ZNF263			1 hit	6kb 5' of TRAV38-1	intronic
14	22266229	0.87	0.97	rs7157477	T	C	0.43	0.23	0.34	0.14			15 tissues	8 tissues	STAT3	CAC-binding-protein,Ik-2,SP1			1 hit	5.7kb 5' of TRAV38-1	intronic
14	22266254	0.87	0.97	rs7152167	C	T	0.43	0.23	0.34	0.14			15 tissues	6 tissues	STAT3				1 hit	5.7kb 5' of TRAV38-1	intronic
14	22266389	0.87	0.97	rs6572346	G	A	0.29	0.23	0.34	0.14			11 tissues	BRST,SKIN		GATA,GCM,PU.1			1 hit	5.6kb 5' of TRAV38-1	intronic
14	22266671	0.87	0.97	rs4982594	G	A	0.43	0.23	0.34	0.14			10 tissues			6 altered motifs			1 hit	5.3kb 5' of TRAV38-1	intronic
14	22266915	0.87	0.97	rs4982595	T	C	0.43	0.23	0.34	0.14			10 tissues	4 tissues	CFOS	10 altered motifs			1 hit	5.1kb 5' of TRAV38-1	intronic
14	22267065	0.85	0.94	rs4982597	C	T	0.06	0.22	0.34	0.14			8 tissues		CFOS	Rad21,YY1			1 hit	4.9kb 5' of TRAV38-1	intronic
14	22267213	0.87	0.97	rs10150341	C	T	0.43	0.23	0.34	0.14				THYM,MUS					1 hit	4.8kb 5' of TRAV38-1	intronic
14	22267219	0.87	0.97	rs10150343	C	T	0.43	0.23	0.34	0.14				THYM,MUS		Maf			1 hit	4.7kb 5' of TRAV38-1	intronic
14	22267406	0.85	0.94	rs61974560	C	A	0.09	0.23	0.34	0.14			5 tissues			Pax-4,STAT,TR4			1 hit	4.6kb 5' of TRAV38-1	intronic
14	22267444	0.87	0.97	rs8020929	A	G	0.35	0.23	0.34	0.14			5 tissues			7 altered motifs			1 hit	4.5kb 5' of TRAV38-1	intronic
14	22267740	0.87	0.97	rs4982598	T	C	0.35	0.23	0.34	0.14			4 tissues	IPSC,SKIN					1 hit	4.2kb 5' of TRAV38-1	intronic
14	22268353	0.93	0.98	rs6572348	A	G	0.36	0.23	0.34	0.14			5 tissues			Dobox4			1 hit	3.6kb 5' of TRAV38-1	intronic
14	22268365	0.96	1	rs6572349	C	T	0.35	0.23	0.35	0.14			5 tissues			Ik-3,STAT			1 hit	3.6kb 5' of TRAV38-1	intronic
14	22268440	0.96	1	rs6572352	C	T	0.35	0.23	0.35	0.14			5 tissues						1 hit	3.5kb 5' of TRAV38-1	intronic
14	22268461	1	1	rs6572353	A	G	0.35	0.22	0.33	0.14			5 tissues						1 hit	3.5kb 5' of TRAV38-1	intronic
14	22268462	1	1	rs6572354	C	T	0.35	0.22	0.34	0.14			5 tissues						1 hit	3.5kb 5' of TRAV38-1	intronic
Query SNP: rs4902603 and variants with r2 >= 0.8
chr	pos (hg38)	LD	LD	variant	Ref	Alt	AFR	AMR	ASN	EUR	SiPhy	Promoter	Enhancer	DNAse	Proteins	Motifs	NHGRI/EBI	GRASP QTL	Selected eQTL	GENCODE	dbSNP
		(r²)	(D')				freq	freq	freq	freq	cons	histone marks	histone marks		bound	changed	GWAS hits	hits	hits	genes	func annot
14	68575550	0.92	1	rs10148414	G	A	0.53	0.57	0.24	0.65				ESDR,PLCNT,SKIN		BDP1,LRH1,SP1				RAD51B	intronic
14	68578743	1	1	rs4902603	A	T	0.52	0.58	0.24	0.66		BLD	16 tissues	5 tissues						RAD51B	intronic
Query SNP: rs9302815 and variants with r2 >= 0.8
chr	pos (hg38)	LD	LD	variant	Ref	Alt	AFR	AMR	ASN	EUR	SiPhy	Promoter	Enhancer	DNAse	Proteins	Motifs	NHGRI/EBI	GRASP QTL	Selected eQTL	GENCODE	dbSNP
		(r²)	(D')				freq	freq	freq	freq	cons	histone marks	histone marks		bound	changed	GWAS hits	hits	hits	genes	func annot
16	2953833	1	1	rs9302815	C	T	0.57	0.30	0.41	0.13		SKIN	5 tissues	PANC,BLD					6 hits	LA16c-321D4.2
Query SNP: rs74031720 and variants with r2 >= 0.8
chr	pos (hg38)	LD	LD	variant	Ref	Alt	AFR	AMR	ASN	EUR	SiPhy	Promoter	Enhancer	DNAse	Proteins	Motifs	NHGRI/EBI	GRASP QTL	Selected eQTL	GENCODE	dbSNP
		(r²)	(D')				freq	freq	freq	freq	cons	histone marks	histone marks		bound	changed	GWAS hits	hits	hits	genes	func annot
16	85184455	0.89	1	rs116942327	T	C	0.00	0.01	0.00	0.01					SETDB1	4 altered motifs				CTC-786C10.1
16	85184969	0.89	1	rs149410341	T	C	0.00	0.01	0.00	0.01						10 altered motifs				CTC-786C10.1
16	85187966	0.89	1	rs61243281	C	A	0.13	0.02	0.02	0.01			12 tissues	HRT,PANC,MUS		4 altered motifs				2.6kb 3' of CTC-786C10.1
16	85188572	0.89	1	rs118121580	C	T	0.00	0.01	0.00	0.01			4 tissues			SETDB1,ZNF263				3.2kb 3' of CTC-786C10.1
16	85190392	1	1	rs74031720	T	C	0.26	0.02	0.00	0.01			FAT, GI, MUS			7 altered motifs				5kb 3' of CTC-786C10.1
16	85190408	1	1	rs74031721	A	G	0.26	0.02	0.00	0.01			4 tissues			4 altered motifs				5kb 3' of CTC-786C10.1
16	85196035	0.89	1	rs118069075	G	A	0.00	0.01	0.00	0.01		FAT, GI	17 tissues	10 tissues		Foxj1,THAP1				11kb 3' of CTC-786C10.1
16	85197842	0.89	1	rs146957472	C	G	0.00	0.01	0.00	0.01			15 tissues	OVRY		4 altered motifs				12kb 3' of CTC-786C10.1
Query SNP: rs2228603 and variants with r2 >= 0.8
chr	pos (hg38)	LD	LD	variant	Ref	Alt	AFR	AMR	ASN	EUR	SiPhy	Promoter	Enhancer	DNAse	Proteins	Motifs	NHGRI/EBI	GRASP QTL	Selected eQTL	GENCODE	dbSNP
		(r²)	(D')				freq	freq	freq	freq	cons	histone marks	histone marks		bound	changed	GWAS hits	hits	hits	genes	func annot
19	19219115	1	1	rs2228603	C	T	0.01	0.02	0.06	0.07		ESDR, IPSC				p53		2 hits	7 hits	NCAN	missense
Query SNP: rs58542926 and variants with r2 >= 0.8
chr	pos (hg38)	LD	LD	variant	Ref	Alt	AFR	AMR	ASN	EUR	SiPhy	Promoter	Enhancer	DNAse	Proteins	Motifs	NHGRI/EBI	GRASP QTL	Selected eQTL	GENCODE	dbSNP
		(r²)	(D')				freq	freq	freq	freq	cons	histone marks	histone marks		bound	changed	GWAS hits	hits	hits	genes	func annot
19	19255823	0.92	1	rs72999033	C	T	0.01	0.02	0.00	0.06			4 tissues			Mef2,STAT			2 hits	HAPLN4	3'-UTR
19	19259531	0.98	1	rs150641967	TGACA	T	0.02	0.07	0.06	0.07			IPSC			5 altered motifs				HAPLN4	intronic
19	19268740	1	1	rs58542926	C	T	0.04	0.07	0.07	0.07			LIV			BCL,Ets,Sin3Ak-20			3 hits	TM6SF2	missense
19	19277691	1	1	rs8107974	A	T	0.19	0.09	0.10	0.07			ESDR, MUS, PLCNT			Ets,LF-A1			2 hits	SUGP1	intronic
19	19283081	0.98	1	rs200210321	A	AG	0.03	0.07	0.11	0.07				BRN		5 altered motifs			3 hits	SUGP1	intronic
19	19296909	0.98	1	rs10401969	T	C	0.18	0.09	0.10	0.07						AhR,RXRA,VDR	9 hits	3 hits	2 hits	SUGP1	intronic
19	19308262	0.98	1	rs739846	G	A	0.18	0.09	0.10	0.07						5 altered motifs				SUGP1	intronic
19	19321481	0.9	0.96	rs140868651	AG	A	0.01	0.04	0.01	0.07		24 tissues		34 tissues	POL2,CTCF,HEY1	NRSF,SMC3			2 hits	MAU2	intronic
19	19349732	0.8	0.92	rs73001065	G	C	0.01	0.04	0.01	0.07			IPSC, SKIN	IPSC,OVRY		ERalpha-a,Osr,Sin3Ak-20			2 hits	MAU2	intronic
Query SNP: rs2294915 and variants with r2 >= 0.8
chr	pos (hg38)	LD	LD	variant	Ref	Alt	AFR	AMR	ASN	EUR	SiPhy	Promoter	Enhancer	DNAse	Proteins	Motifs	NHGRI/EBI	GRASP QTL	Selected eQTL	GENCODE	dbSNP
		(r²)	(D')				freq	freq	freq	freq	cons	histone marks	histone marks		bound	changed	GWAS hits	hits	hits	genes	func annot
22	43928847	0.82	0.99	rs738409	C	G	0.12	0.45	0.41	0.22			BLD, FAT			EWSR1-FLI1,Pax-5	3 hits		1 hit	PNPLA3	missense
22	43928850	0.82	0.99	rs738408	C	T	0.12	0.45	0.41	0.22			BLD, FAT			COMP1,EWSR1-FLI1			1 hit	PNPLA3	synonymous
22	43928975	0.8	0.99	rs3747207	G	A	0.11	0.45	0.40	0.21			BLD, FAT, LIV		GATA2	SIX5				PNPLA3	intronic
22	43945024	1	1	rs2294915	C	T	0.15	0.46	0.42	0.25			5 tissues	SKIN,SKIN		BDP1,Ets,PU.1			2 hits	PNPLA3	intronic
22	43983685	0.8	0.95	rs2294922	G	C	0.52	0.31	0.40	0.23									1 hit	SAMM50	intronic
Query SNP: rs12484795 and variants with r2 >= 0.8
chr	pos (hg38)	LD	LD	variant	Ref	Alt	AFR	AMR	ASN	EUR	SiPhy	Promoter	Enhancer	DNAse	Proteins	Motifs	NHGRI/EBI	GRASP QTL	Selected eQTL	GENCODE	dbSNP
		(r²)	(D')				freq	freq	freq	freq	cons	histone marks	histone marks		bound	changed	GWAS hits	hits	hits	genes	func annot
22	43929636	0.8	0.99	rs12485100	G	T	0.10	0.39	0.40	0.18			LIV			ERalpha-a,ZID			2 hits	PNPLA3	intronic
22	43935633	0.85	0.95	rs1997693	C	G	0.13	0.40	0.42	0.20						4 altered motifs			1 hit	PNPLA3	intronic
22	43935898	0.85	0.95	rs13056638	C	G	0.14	0.40	0.42	0.20						7 altered motifs			1 hit	PNPLA3	intronic
22	43935935	0.85	0.95	rs1883348	C	G	0.13	0.40	0.42	0.20						Rad21			1 hit	PNPLA3	intronic
22	43936063	0.85	0.95	rs1883349	G	A	0.13	0.40	0.42	0.20						Rad21			1 hit	PNPLA3	intronic
22	43936597	0.85	0.95	rs2281138	T	C	0.13	0.40	0.42	0.20			GI			4 altered motifs			1 hit	PNPLA3	intronic
22	43936613	0.84	0.93	rs2281137	T	C	0.13	0.40	0.42	0.20			GI						1 hit	PNPLA3	intronic
22	43936690	0.87	0.97	rs2281135	G	A	0.13	0.40	0.42	0.20			GI	ESDR		GATA	1 hit	1 hit	1 hit	PNPLA3	intronic
22	43936773	0.85	0.95	rs2072907	C	G	0.13	0.40	0.42	0.20			LIV	SKIN		Fox,Foxa,HNF1			1 hit	PNPLA3	intronic
22	43936998	0.87	0.97	rs34879941	C	T	0.13	0.40	0.42	0.20			LIV			Ets,Nanog			1 hit	PNPLA3	intronic
22	43937292	0.87	0.97	rs2072906	A	G	0.15	0.40	0.42	0.20						4 altered motifs			2 hits	PNPLA3	intronic
22	43937490	0.85	0.95	rs2076207	A	G	0.15	0.40	0.42	0.20						5 altered motifs			1 hit	PNPLA3	intronic
22	43937599	0.87	0.97	rs2072905	C	G	0.15	0.40	0.42	0.20						YY1			2 hits	PNPLA3	intronic
22	43937814	0.87	0.97	rs2896019	T	G	0.15	0.40	0.42	0.20						Hlx1,Pou3f2	2 hits	1 hit	2 hits	PNPLA3	intronic
22	43938065	0.87	0.97	rs2401512	C	G	0.15	0.40	0.42	0.20				BLD					2 hits	PNPLA3	intronic
22	43938088	0.87	0.97	rs2896020	T	C	0.17	0.40	0.42	0.20				BLD		THAP1,ZBRK1			2 hits	PNPLA3	intronic
22	43938596	0.87	0.97	rs4823176	T	C	0.15	0.40	0.42	0.19						5 altered motifs			2 hits	PNPLA3	intronic
22	43938606	0.87	0.97	rs4823177	T	C	0.15	0.40	0.42	0.19						Irf,PRDM1			2 hits	PNPLA3	intronic
22	43938649	0.86	0.96	rs4823178	T	C	0.15	0.40	0.42	0.20						5 altered motifs			1 hit	PNPLA3	intronic
22	43938962	0.84	0.94	rs2281293	T	C	0.15	0.36	0.41	0.20						EBF			1 hit	PNPLA3	intronic
22	43939451	0.87	0.97	rs16991175	T	C	0.15	0.39	0.42	0.19									2 hits	PNPLA3	intronic
22	43939526	0.87	0.97	rs35621602	C	A	0.15	0.40	0.42	0.19						6 altered motifs			1 hit	PNPLA3	intronic
22	43939536	0.87	0.97	rs34352134	C	T	0.15	0.39	0.42	0.19						14 altered motifs			2 hits	PNPLA3	intronic
22	43939573	0.87	0.97	rs34376930	G	T	0.15	0.40	0.41	0.19						Ik-1			2 hits	PNPLA3	intronic
22	43939864	0.87	0.97	rs2073081	T	C	0.15	0.40	0.42	0.19									3 hits	PNPLA3	intronic
22	43940218	0.87	0.97	rs1010023	T	C	0.15	0.40	0.42	0.19						AP-1,TR4		1 hit	3 hits	PNPLA3	intronic
22	43940430	0.87	0.97	rs1010022	A	G	0.15	0.40	0.42	0.19						RXRA,ZBTB7A			3 hits	PNPLA3	intronic
22	43940616	0.87	0.97	rs8142145	T	C	0.15	0.36	0.41	0.19									2 hits	PNPLA3	intronic
22	43941077	0.84	0.94	rs73176497	G	A	0.26	0.40	0.41	0.20						5 altered motifs			1 hit	PNPLA3	intronic
22	43941653	0.88	0.98	rs926633	G	A	0.15	0.40	0.42	0.19						PPAR,PU.1		1 hit	2 hits	PNPLA3	intronic
22	43943646	0.93	1	rs13056555	C	G	0.15	0.40	0.42	0.20			SKIN			NF-kappaB			2 hits	PNPLA3	intronic
22	43944206	0.93	1	rs36069781	C	T	0.15	0.40	0.42	0.20			SKIN			6 altered motifs			2 hits	PNPLA3	intronic
22	43945042	0.93	1	rs2294916	T	G	0.15	0.40	0.42	0.20			5 tissues	SKIN,SKIN		Sox,YY1			3 hits	PNPLA3	intronic
22	43945313	0.93	1	rs4823179	T	C	0.15	0.40	0.42	0.20			5 tissues			AP-1,HNF4			2 hits	PNPLA3	intronic
22	43945418	0.93	1	rs4823180	G	A	0.15	0.40	0.42	0.20			5 tissues			CACD			2 hits	PNPLA3	intronic
22	43945726	0.93	1	rs4823181	T	C	0.15	0.40	0.42	0.20			7 tissues	SKIN					2 hits	PNPLA3	intronic
22	43945786	0.93	1	rs13055900	A	G	0.15	0.40	0.42	0.20			7 tissues	IPSC		AP-2			2 hits	PNPLA3	intronic
22	43945792	0.93	1	rs13055874	T	C	0.15	0.40	0.42	0.20			7 tissues	IPSC,BLD		Hic1,SP1,SP2			2 hits	PNPLA3	intronic
22	43947089	0.91	0.98	rs2008451	T	C	0.15	0.40	0.42	0.20			ESDR			Zbtb3,p300			2 hits	PNPLA3	3'-UTR
22	43947271	0.93	1	rs1810508	A	G	0.15	0.40	0.42	0.20			ESDR			VDR			1 hit	PNPLA3	3'-UTR
22	43947746	1	1	rs12484795	A	C	0.15	0.37	0.41	0.21			ESDR			8 altered motifs			2 hits	PNPLA3
22	43949891	0.91	1	rs13054885	G	A	0.15	0.39	0.41	0.19						GR,Myc,Spz1			1 hit	PNPLA3
22	43951371	0.8	0.96	rs2092501	G	A	0.17	0.27	0.42	0.18				IPSC		6 altered motifs			2 hits	PNPLA3
22	43952566	0.84	0.98	rs34912062	G	T	0.17	0.27	0.41	0.18			SKIN, ADRL			5 altered motifs			2 hits	PNPLA3
22	43953356	0.81	0.95	rs1474745	T	C	0.17	0.27	0.42	0.19			SKIN, BLD	SKIN		Roaz			2 hits	PNPLA3
22	43960588	0.83	0.98	rs56373884	G	A	0.17	0.27	0.41	0.18			MUS			12 altered motifs			2 hits	PNPLA3	intronic
22	43965962	0.8	0.95	rs2294921	C	T	0.21	0.27	0.41	0.19						GR,Nkx2			2 hits	SAMM50	intronic
Query SNP: rs56373884 and variants with r2 >= 0.8
chr	pos (hg38)	LD	LD	variant	Ref	Alt	AFR	AMR	ASN	EUR	SiPhy	Promoter	Enhancer	DNAse	Proteins	Motifs	NHGRI/EBI	GRASP QTL	Selected eQTL	GENCODE	dbSNP
		(r²)	(D')				freq	freq	freq	freq	cons	histone marks	histone marks		bound	changed	GWAS hits	hits	hits	genes	func annot
22	43935633	0.81	0.95	rs1997693	C	G	0.13	0.40	0.42	0.20						4 altered motifs			1 hit	PNPLA3	intronic
22	43935898	0.81	0.95	rs13056638	C	G	0.14	0.40	0.42	0.20						7 altered motifs			1 hit	PNPLA3	intronic
22	43935935	0.81	0.95	rs1883348	C	G	0.13	0.40	0.42	0.20						Rad21			1 hit	PNPLA3	intronic
22	43936063	0.81	0.95	rs1883349	G	A	0.13	0.40	0.42	0.20						Rad21			1 hit	PNPLA3	intronic
22	43936597	0.81	0.95	rs2281138	T	C	0.13	0.40	0.42	0.20			GI			4 altered motifs			1 hit	PNPLA3	intronic
22	43936613	0.8	0.95	rs2281137	T	C	0.13	0.40	0.42	0.20			GI						1 hit	PNPLA3	intronic
22	43936690	0.83	0.95	rs2281135	G	A	0.13	0.40	0.42	0.20			GI	ESDR		GATA	1 hit	1 hit	1 hit	PNPLA3	intronic
22	43936773	0.81	0.95	rs2072907	C	G	0.13	0.40	0.42	0.20			LIV	SKIN		Fox,Foxa,HNF1			1 hit	PNPLA3	intronic
22	43936998	0.83	0.95	rs34879941	C	T	0.13	0.40	0.42	0.20			LIV			Ets,Nanog			1 hit	PNPLA3	intronic
22	43937292	0.83	0.95	rs2072906	A	G	0.15	0.40	0.42	0.20						4 altered motifs			2 hits	PNPLA3	intronic
22	43937490	0.81	0.95	rs2076207	A	G	0.15	0.40	0.42	0.20						5 altered motifs			1 hit	PNPLA3	intronic
22	43937599	0.83	0.95	rs2072905	C	G	0.15	0.40	0.42	0.20						YY1			2 hits	PNPLA3	intronic
22	43937814	0.83	0.95	rs2896019	T	G	0.15	0.40	0.42	0.20						Hlx1,Pou3f2	2 hits	1 hit	2 hits	PNPLA3	intronic
22	43938065	0.83	0.95	rs2401512	C	G	0.15	0.40	0.42	0.20				BLD					2 hits	PNPLA3	intronic
22	43938088	0.83	0.95	rs2896020	T	C	0.17	0.40	0.42	0.20				BLD		THAP1,ZBRK1			2 hits	PNPLA3	intronic
22	43938596	0.84	0.95	rs4823176	T	C	0.15	0.40	0.42	0.19						5 altered motifs			2 hits	PNPLA3	intronic
22	43938606	0.84	0.95	rs4823177	T	C	0.15	0.40	0.42	0.19						Irf,PRDM1			2 hits	PNPLA3	intronic
22	43938649	0.82	0.95	rs4823178	T	C	0.15	0.40	0.42	0.20						5 altered motifs			1 hit	PNPLA3	intronic
22	43938962	0.81	0.95	rs2281293	T	C	0.15	0.36	0.41	0.20						EBF			1 hit	PNPLA3	intronic
22	43939451	0.84	0.95	rs16991175	T	C	0.15	0.39	0.42	0.19									2 hits	PNPLA3	intronic
22	43939526	0.84	0.95	rs35621602	C	A	0.15	0.40	0.42	0.19						6 altered motifs			1 hit	PNPLA3	intronic
22	43939536	0.84	0.95	rs34352134	C	T	0.15	0.39	0.42	0.19						14 altered motifs			2 hits	PNPLA3	intronic
22	43939573	0.84	0.95	rs34376930	G	T	0.15	0.40	0.41	0.19						Ik-1			2 hits	PNPLA3	intronic
22	43939864	0.84	0.95	rs2073081	T	C	0.15	0.40	0.42	0.19									3 hits	PNPLA3	intronic
22	43940218	0.84	0.95	rs1010023	T	C	0.15	0.40	0.42	0.19						AP-1,TR4		1 hit	3 hits	PNPLA3	intronic
22	43940430	0.84	0.95	rs1010022	A	G	0.15	0.40	0.42	0.19						RXRA,ZBTB7A			3 hits	PNPLA3	intronic
22	43940616	0.84	0.95	rs8142145	T	C	0.15	0.36	0.41	0.19									2 hits	PNPLA3	intronic
22	43941077	0.81	0.95	rs73176497	G	A	0.26	0.40	0.41	0.20						5 altered motifs			1 hit	PNPLA3	intronic
22	43941653	0.84	0.95	rs926633	G	A	0.15	0.40	0.42	0.19						PPAR,PU.1		1 hit	2 hits	PNPLA3	intronic
22	43943646	0.89	0.98	rs13056555	C	G	0.15	0.40	0.42	0.20			SKIN			NF-kappaB			2 hits	PNPLA3	intronic
22	43944206	0.89	0.98	rs36069781	C	T	0.15	0.40	0.42	0.20			SKIN			6 altered motifs			2 hits	PNPLA3	intronic
22	43945042	0.89	0.98	rs2294916	T	G	0.15	0.40	0.42	0.20			5 tissues	SKIN,SKIN		Sox,YY1			3 hits	PNPLA3	intronic
22	43945313	0.89	0.98	rs4823179	T	C	0.15	0.40	0.42	0.20			5 tissues			AP-1,HNF4			2 hits	PNPLA3	intronic
22	43945418	0.89	0.98	rs4823180	G	A	0.15	0.40	0.42	0.20			5 tissues			CACD			2 hits	PNPLA3	intronic
22	43945726	0.89	0.98	rs4823181	T	C	0.15	0.40	0.42	0.20			7 tissues	SKIN					2 hits	PNPLA3	intronic
22	43945786	0.89	0.98	rs13055900	A	G	0.15	0.40	0.42	0.20			7 tissues	IPSC		AP-2			2 hits	PNPLA3	intronic
22	43945792	0.89	0.98	rs13055874	T	C	0.15	0.40	0.42	0.20			7 tissues	IPSC,BLD		Hic1,SP1,SP2			2 hits	PNPLA3	intronic
22	43947089	0.88	0.98	rs2008451	T	C	0.15	0.40	0.42	0.20			ESDR			Zbtb3,p300			2 hits	PNPLA3	3'-UTR
22	43947271	0.89	0.98	rs1810508	A	G	0.15	0.40	0.42	0.20			ESDR			VDR			1 hit	PNPLA3	3'-UTR
22	43947746	0.83	0.98	rs12484795	A	C	0.15	0.37	0.41	0.21			ESDR			8 altered motifs			2 hits	PNPLA3
22	43949891	0.91	0.98	rs13054885	G	A	0.15	0.39	0.41	0.19						GR,Myc,Spz1			1 hit	PNPLA3
22	43951371	0.95	0.97	rs2092501	G	A	0.17	0.27	0.42	0.18				IPSC		6 altered motifs			2 hits	PNPLA3
22	43952566	0.99	1	rs34912062	G	T	0.17	0.27	0.41	0.18			SKIN, ADRL			5 altered motifs			2 hits	PNPLA3
22	43953356	0.96	1	rs1474745	T	C	0.17	0.27	0.42	0.19			SKIN, BLD	SKIN		Roaz			2 hits	PNPLA3
22	43960588	1	1	rs56373884	G	A	0.17	0.27	0.41	0.18			MUS			12 altered motifs			2 hits	PNPLA3	intronic
22	43965962	0.97	1	rs2294921	C	T	0.21	0.27	0.41	0.19						GR,Nkx2			2 hits	SAMM50	intronic
22	43972242	0.94	0.97	rs3761472	A	G	0.17	0.27	0.41	0.18			SKIN			4 altered motifs		1 hit	3 hits	SAMM50	missense
22	43975526	0.83	0.93	rs61473277	A	G	0.17	0.23	0.40	0.18				IPSC		9 altered motifs				SAMM50	intronic
22	43982119	0.83	0.94	rs2235776	C	T	0.42	0.25	0.40	0.18									1 hit	SAMM50	intronic
22	43982792	0.83	0.94	rs4823183	C	A	0.40	0.25	0.40	0.18						6 altered motifs				SAMM50	intronic
22	43982929	0.83	0.94	rs2235777	C	T	0.42	0.25	0.40	0.18						5 altered motifs			1 hit	SAMM50	intronic
22	43983860	0.83	0.94	rs2294923	C	A	0.42	0.25	0.40	0.18						4 altered motifs			1 hit	SAMM50	intronic
22	43984129	0.83	0.94	rs9626079	A	G	0.41	0.25	0.40	0.18						NRSF			1 hit	SAMM50	intronic
22	43984290	0.82	0.94	rs71313378	G	GCTTC	0.42	0.25	0.40	0.17						12 altered motifs				SAMM50	intronic
22	43984887	0.83	0.94	rs12167845	T	C	0.45	0.25	0.40	0.18						Ik-1,Zfx				SAMM50	intronic
22	43985460	0.83	0.94	rs4823108	T	C	0.45	0.25	0.40	0.18			BRN, OVRY							SAMM50	intronic
22	43985602	0.82	0.93	rs4823109	C	T	0.17	0.24	0.40	0.18			BRN, OVRY	OVRY,MUS,BLD	CMYC,MAFK,NRF1	Pou5f1				SAMM50	intronic
Query SNP: rs16991236 and variants with r2 >= 0.8
chr	pos (hg38)	LD	LD	variant	Ref	Alt	AFR	AMR	ASN	EUR	SiPhy	Promoter	Enhancer	DNAse	Proteins	Motifs	NHGRI/EBI	GRASP QTL	Selected eQTL	GENCODE	dbSNP
		(r²)	(D')				freq	freq	freq	freq	cons	histone marks	histone marks		bound	changed	GWAS hits	hits	hits	genes	func annot
22	43963117	1	1	rs16991236	A	G	0.02	0.20	0.36	0.09				SKIN		Gbx2,Hoxb3,Pou6f1				PNPLA3	intronic
Query SNP: rs61473277 and variants with r2 >= 0.8
chr	pos (hg38)	LD	LD	variant	Ref	Alt	AFR	AMR	ASN	EUR	SiPhy	Promoter	Enhancer	DNAse	Proteins	Motifs	NHGRI/EBI	GRASP QTL	Selected eQTL	GENCODE	dbSNP
		(r²)	(D')				freq	freq	freq	freq	cons	histone marks	histone marks		bound	changed	GWAS hits	hits	hits	genes	func annot
22	43951371	0.83	0.93	rs2092501	G	A	0.17	0.27	0.42	0.18				IPSC		6 altered motifs			2 hits	PNPLA3
22	43952566	0.82	0.93	rs34912062	G	T	0.17	0.27	0.41	0.18			SKIN, ADRL			5 altered motifs			2 hits	PNPLA3
22	43953356	0.86	0.96	rs1474745	T	C	0.17	0.27	0.42	0.19			SKIN, BLD	SKIN		Roaz			2 hits	PNPLA3
22	43960588	0.83	0.93	rs56373884	G	A	0.17	0.27	0.41	0.18			MUS			12 altered motifs			2 hits	PNPLA3	intronic
22	43965962	0.87	0.96	rs2294921	C	T	0.21	0.27	0.41	0.19						GR,Nkx2			2 hits	SAMM50	intronic
22	43972242	0.89	0.96	rs3761472	A	G	0.17	0.27	0.41	0.18			SKIN			4 altered motifs		1 hit	3 hits	SAMM50	missense
22	43975526	1	1	rs61473277	A	G	0.17	0.23	0.40	0.18				IPSC		9 altered motifs				SAMM50	intronic
22	43982119	0.95	0.98	rs2235776	C	T	0.42	0.25	0.40	0.18									1 hit	SAMM50	intronic
22	43982792	0.95	0.98	rs4823183	C	A	0.40	0.25	0.40	0.18						6 altered motifs				SAMM50	intronic
22	43982929	0.95	0.98	rs2235777	C	T	0.42	0.25	0.40	0.18						5 altered motifs			1 hit	SAMM50	intronic
22	43983860	0.95	0.98	rs2294923	C	A	0.42	0.25	0.40	0.18						4 altered motifs			1 hit	SAMM50	intronic
22	43984129	0.95	0.98	rs9626079	A	G	0.41	0.25	0.40	0.18						NRSF			1 hit	SAMM50	intronic
22	43984290	0.9	0.97	rs71313378	G	GCTTC	0.42	0.25	0.40	0.17						12 altered motifs				SAMM50	intronic
22	43984887	0.95	0.98	rs12167845	T	C	0.45	0.25	0.40	0.18						Ik-1,Zfx				SAMM50	intronic
22	43985460	0.95	0.98	rs4823108	T	C	0.45	0.25	0.40	0.18			BRN, OVRY							SAMM50	intronic
22	43985602	0.94	0.97	rs4823109	C	T	0.17	0.24	0.40	0.18			BRN, OVRY	OVRY,MUS,BLD	CMYC,MAFK,NRF1	Pou5f1				SAMM50	intronic
Query SNP: rs12167845 and variants with r2 >= 0.8
chr	pos (hg38)	LD	LD	variant	Ref	Alt	AFR	AMR	ASN	EUR	SiPhy	Promoter	Enhancer	DNAse	Proteins	Motifs	NHGRI/EBI	GRASP QTL	Selected eQTL	GENCODE	dbSNP
		(r²)	(D')				freq	freq	freq	freq	cons	histone marks	histone marks		bound	changed	GWAS hits	hits	hits	genes	func annot
22	43951371	0.83	0.94	rs2092501	G	A	0.17	0.27	0.42	0.18				IPSC		6 altered motifs			2 hits	PNPLA3
22	43952566	0.82	0.94	rs34912062	G	T	0.17	0.27	0.41	0.18			SKIN, ADRL			5 altered motifs			2 hits	PNPLA3
22	43953356	0.84	0.96	rs1474745	T	C	0.17	0.27	0.42	0.19			SKIN, BLD	SKIN		Roaz			2 hits	PNPLA3
22	43960588	0.83	0.94	rs56373884	G	A	0.17	0.27	0.41	0.18			MUS			12 altered motifs			2 hits	PNPLA3	intronic
22	43965962	0.85	0.96	rs2294921	C	T	0.21	0.27	0.41	0.19						GR,Nkx2			2 hits	SAMM50	intronic
22	43972242	0.87	0.96	rs3761472	A	G	0.17	0.27	0.41	0.18			SKIN			4 altered motifs		1 hit	3 hits	SAMM50	missense
22	43975526	0.95	0.98	rs61473277	A	G	0.17	0.23	0.40	0.18				IPSC		9 altered motifs				SAMM50	intronic
22	43982119	1	1	rs2235776	C	T	0.42	0.25	0.40	0.18									1 hit	SAMM50	intronic
22	43982792	1	1	rs4823183	C	A	0.40	0.25	0.40	0.18						6 altered motifs				SAMM50	intronic
22	43982929	1	1	rs2235777	C	T	0.42	0.25	0.40	0.18						5 altered motifs			1 hit	SAMM50	intronic
22	43983860	1	1	rs2294923	C	A	0.42	0.25	0.40	0.18						4 altered motifs			1 hit	SAMM50	intronic
22	43984129	1	1	rs9626079	A	G	0.41	0.25	0.40	0.18						NRSF			1 hit	SAMM50	intronic
22	43984290	0.95	0.99	rs71313378	G	GCTTC	0.42	0.25	0.40	0.17						12 altered motifs				SAMM50	intronic
22	43984887	1	1	rs12167845	T	C	0.45	0.25	0.40	0.18						Ik-1,Zfx				SAMM50	intronic
22	43985460	1	1	rs4823108	T	C	0.45	0.25	0.40	0.18			BRN, OVRY							SAMM50	intronic
22	43985602	0.99	1	rs4823109	C	T	0.17	0.24	0.40	0.18			BRN, OVRY	OVRY,MUS,BLD	CMYC,MAFK,NRF1	Pou5f1				SAMM50	intronic
Query SNP: rs4823108 and variants with r2 >= 0.8
chr	pos (hg38)	LD	LD	variant	Ref	Alt	AFR	AMR	ASN	EUR	SiPhy	Promoter	Enhancer	DNAse	Proteins	Motifs	NHGRI/EBI	GRASP QTL	Selected eQTL	GENCODE	dbSNP
		(r²)	(D')				freq	freq	freq	freq	cons	histone marks	histone marks		bound	changed	GWAS hits	hits	hits	genes	func annot
22	43951371	0.83	0.94	rs2092501	G	A	0.17	0.27	0.42	0.18				IPSC		6 altered motifs			2 hits	PNPLA3
22	43952566	0.82	0.94	rs34912062	G	T	0.17	0.27	0.41	0.18			SKIN, ADRL			5 altered motifs			2 hits	PNPLA3
22	43953356	0.84	0.96	rs1474745	T	C	0.17	0.27	0.42	0.19			SKIN, BLD	SKIN		Roaz			2 hits	PNPLA3
22	43960588	0.83	0.94	rs56373884	G	A	0.17	0.27	0.41	0.18			MUS			12 altered motifs			2 hits	PNPLA3	intronic
22	43965962	0.85	0.96	rs2294921	C	T	0.21	0.27	0.41	0.19						GR,Nkx2			2 hits	SAMM50	intronic
22	43972242	0.87	0.96	rs3761472	A	G	0.17	0.27	0.41	0.18			SKIN			4 altered motifs		1 hit	3 hits	SAMM50	missense
22	43975526	0.95	0.98	rs61473277	A	G	0.17	0.23	0.40	0.18				IPSC		9 altered motifs				SAMM50	intronic
22	43982119	1	1	rs2235776	C	T	0.42	0.25	0.40	0.18									1 hit	SAMM50	intronic
22	43982792	1	1	rs4823183	C	A	0.40	0.25	0.40	0.18						6 altered motifs				SAMM50	intronic
22	43982929	1	1	rs2235777	C	T	0.42	0.25	0.40	0.18						5 altered motifs			1 hit	SAMM50	intronic
22	43983860	1	1	rs2294923	C	A	0.42	0.25	0.40	0.18						4 altered motifs			1 hit	SAMM50	intronic
22	43984129	1	1	rs9626079	A	G	0.41	0.25	0.40	0.18						NRSF			1 hit	SAMM50	intronic
22	43984290	0.95	0.99	rs71313378	G	GCTTC	0.42	0.25	0.40	0.17						12 altered motifs				SAMM50	intronic
22	43984887	1	1	rs12167845	T	C	0.45	0.25	0.40	0.18						Ik-1,Zfx				SAMM50	intronic
22	43985460	1	1	rs4823108	T	C	0.45	0.25	0.40	0.18			BRN, OVRY							SAMM50	intronic
22	43985602	0.99	1	rs4823109	C	T	0.17	0.24	0.40	0.18			BRN, OVRY	OVRY,MUS,BLD	CMYC,MAFK,NRF1	Pou5f1				SAMM50	intronic

## Sheet: Transcriptomic
Ensembl	Symbol	Entrez Gene Name	Location	Family	Drug(s)	Diseases
ENSG00000165029.11	ABCA1	ATP binding cassette subfamily A member 1	Plasma Membrane	transporter	probucol	Cancer, Cardiovascular Disease, Connective Tissue Disorders, Dermatological Diseases and Conditions, Developmental Disorder, Endocrine System Disorders, Gastrointestinal Disease, Hematological Disease, Hepatic System Disease, Hereditary Disorder, Immunological Disease, Inflammatory Disease, Inflammatory Response, Metabolic Disease, Neurological Disease, Nutritional Disease, Ophthalmic Disease, Or…
ENSG00000160179.14	ABCG1	ATP binding cassette subfamily G member 1	Plasma Membrane	transporter		Cancer, Cardiovascular Disease, Connective Tissue Disorders, Dermatological Diseases and Conditions, Developmental Disorder, Endocrine System Disorders, Gastrointestinal Disease, Hematological Disease, Hepatic System Disease, Hereditary Disorder, Immunological Disease, Inflammatory Disease, Inflammatory Response, Metabolic Disease, Neurological Disease, Nutritional Disease, Organismal Injury and …
ENSG00000268107.1	AC0030054		Other	other
ENSG00000184378.2	ACTRT3	actin related protein T3	Nucleus	other		Dermatological Diseases and Conditions, Developmental Disorder, Hereditary Disorder, Neurological Disease, Organismal Injury and Abnormalities, Psychological Disorders
ENSG00000154736.5	ADAMTS5	ADAM metallopeptidase with thrombospondin type 1 motif 5	Extracellular Space	peptidase	M6495	Antimicrobial Response, Cancer, Cardiovascular Disease, Connective Tissue Disorders, Dermatological Diseases and Conditions, Developmental Disorder, Endocrine System Disorders, Gastrointestinal Disease, Hematological Disease, Hepatic System Disease, Immunological Disease, Infectious Disease, Inflammatory Disease, Inflammatory Response, Neurological Disease, Organismal Injury and Abnormalities, Re…
ENSG00000196526.6	AFAP1	actin filament associated protein 1	Cytoplasm	other		Cancer, Dermatological Diseases and Conditions, Endocrine System Disorders, Gastrointestinal Disease, Neurological Disease, Nutritional Disease, Organismal Injury and Abnormalities, Psychological Disorders, Reproductive System Disease
ENSG00000133805.11	AMPD3	adenosine monophosphate deaminase 3	Cytoplasm	enzyme		Cancer, Cardiovascular Disease, Connective Tissue Disorders, Dermatological Diseases and Conditions, Developmental Disorder, Endocrine System Disorders, Gastrointestinal Disease, Hematological Disease, Hepatic System Disease, Hereditary Disorder, Inflammatory Disease, Inflammatory Response, Metabolic Disease, Neurological Disease, Organismal Injury and Abnormalities, Psychological Disorders, Repr…
ENSG00000213214.3	ARHGEF35	Rho guanine nucleotide exchange factor 35	Other	other		Cancer, Endocrine System Disorders, Hematological Disease, Immunological Disease, Organismal Injury and Abnormalities
ENSG00000180801.11	ARSJ	arylsulfatase family member J	Extracellular Space	enzyme		Cancer, Dermatological Diseases and Conditions, Gastrointestinal Disease, Hepatic System Disease, Organismal Injury and Abnormalities
ENSG00000102048.11	ASB9	ankyrin repeat and SOCS box containing 9	Nucleus	transcription regulator		Cancer, Developmental Disorder, Endocrine System Disorders, Gastrointestinal Disease, Hepatic System Disease, Neurological Disease, Organismal Injury and Abnormalities, Psychological Disorders, Renal and Urological Disease
ENSG00000188761.7	BCL2L15	BCL2 like 15	Nucleus	other		Cancer, Connective Tissue Disorders, Endocrine System Disorders, Immunological Disease, Inflammatory Disease, Inflammatory Response, Organismal Injury and Abnormalities, Renal and Urological Disease, Skeletal and Muscular Disorders
ENSG00000133639.3	BTG1	BTG anti-proliferation factor 1	Nucleus	transcription regulator		Cancer, Endocrine System Disorders, Hematological Disease, Immunological Disease, Metabolic Disease, Neurological Disease, Organismal Injury and Abnormalities, Psychological Disorders, Tumor Morphology
ENSG00000215595.1	C20orf202	chromosome 20 open reading frame 202	Other	other		Cancer, Dermatological Diseases and Conditions, Gastrointestinal Disease, Organismal Injury and Abnormalities
ENSG00000161180.6	CCDC116	coiled-coil domain containing 116	Extracellular Space	other		Cancer, Dermatological Diseases and Conditions, Endocrine System Disorders, Gastrointestinal Disease, Neurological Disease, Organismal Injury and Abnormalities, Psychological Disorders, Renal and Urological Disease, Reproductive System Disease
ENSG00000120262.8	CCDC170	coiled-coil domain containing 170	Extracellular Space	other		Cancer, Dermatological Diseases and Conditions, Developmental Disorder, Endocrine System Disorders, Hereditary Disorder, Metabolic Disease, Organismal Injury and Abnormalities, Renal and Urological Disease, Reproductive System Disease
ENSG00000141977.5	CIB3	calcium and integrin binding family member 3	Other	other		Cancer, Gastrointestinal Disease, Hepatic System Disease, Organismal Injury and Abnormalities
ENSG00000160161.5	CILP2	cartilage intermediate layer protein 2	Extracellular Space	other		Cancer, Cardiovascular Disease, Connective Tissue Disorders, Dermatological Diseases and Conditions, Endocrine System Disorders, Gastrointestinal Disease, Hematological Disease, Hepatic System Disease, Hereditary Disorder, Neurological Disease, Organismal Injury and Abnormalities, Psychological Disorders, Renal and Urological Disease, Respiratory Disease
ENSG00000236279.2	CLEC2L	C-type lectin domain family 2 member L	Other	other		Cancer, Dermatological Diseases and Conditions, Gastrointestinal Disease, Organismal Injury and Abnormalities
ENSG00000109684.10	CLNK	cytokine dependent hematopoietic cell linker	Cytoplasm	other		Cancer, Cardiovascular Disease, Developmental Disorder, Endocrine System Disorders, Gastrointestinal Disease, Hypersensitivity Response, Inflammatory Response, Organismal Injury and Abnormalities, Reproductive System Disease
ENSG00000174871.6	CNIH2	cornichon family AMPA receptor auxiliary protein 2	Extracellular Space	other		Cancer, Gastrointestinal Disease, Organismal Injury and Abnormalities
ENSG00000106078.13	COBL	cordon-bleu WH2 repeat protein	Plasma Membrane	other		Cancer, Dermatological Diseases and Conditions, Endocrine System Disorders, Gastrointestinal Disease, Hepatic System Disease, Neurological Disease, Organismal Injury and Abnormalities, Psychological Disorders, Reproductive System Disease
ENSG00000110090.8	CPT1A	carnitine palmitoyltransferase 1A	Cytoplasm	enzyme	perhexiline	Cancer, Cardiovascular Disease, Connective Tissue Disorders, Dermatological Diseases and Conditions, Developmental Disorder, Endocrine System Disorders, Gastrointestinal Disease, Hematological Disease, Hepatic System Disease, Hereditary Disorder, Immunological Disease, Inflammatory Disease, Metabolic Disease, Neurological Disease, Nutritional Disease, Organismal Injury and Abnormalities, Psycholo…
ENSG00000148204.7	CRB2	crumbs 2, cell polarity complex component	Extracellular Space	other		Cancer, Dermatological Diseases and Conditions, Developmental Disorder, Endocrine System Disorders, Gastrointestinal Disease, Hepatic System Disease, Hereditary Disorder, Neurological Disease, Ophthalmic Disease, Organismal Injury and Abnormalities, Renal and Urological Disease, Reproductive System Disease, Respiratory Disease
ENSG00000271743.1	CTD_2541M153		Other	other
ENSG00000161692.13	DBF4B	DBF4 zinc finger B	Nucleus	other		Cancer, Endocrine System Disorders, Gastrointestinal Disease, Hepatic System Disease, Neurological Disease, Organismal Injury and Abnormalities, Psychological Disorders
ENSG00000105877.13	DNAH11	dynein axonemal heavy chain 11	Cytoplasm	enzyme		Cancer, Cardiovascular Disease, Connective Tissue Disorders, Dermatological Diseases and Conditions, Developmental Disorder, Endocrine System Disorders, Gastrointestinal Disease, Hematological Disease, Hepatic System Disease, Hereditary Disorder, Immunological Disease, Neurological Disease, Ophthalmic Disease, Organismal Injury and Abnormalities, Psychological Disorders, Reproductive System Disea…
ENSG00000046604.8	DSG2	desmoglein 2	Plasma Membrane	other		Cancer, Cardiovascular Disease, Dermatological Diseases and Conditions, Developmental Disorder, Endocrine System Disorders, Gastrointestinal Disease, Hepatic System Disease, Hereditary Disorder, Infectious Disease, Metabolic Disease, Neurological Disease, Organismal Injury and Abnormalities, Psychological Disorders, Skeletal and Muscular Disorders
ENSG00000096696.9	DSP	desmoplakin	Plasma Membrane	other		Cancer, Cardiovascular Disease, Connective Tissue Disorders, Dermatological Diseases and Conditions, Developmental Disorder, Endocrine System Disorders, Gastrointestinal Disease, Hematological Disease, Hereditary Disorder, Immunological Disease, Inflammatory Disease, Inflammatory Response, Metabolic Disease, Neurological Disease, Organismal Injury and Abnormalities, Psychological Disorders, Renal…
ENSG00000007968.6	E2F2	E2F transcription factor 2	Nucleus	transcription regulator		Cancer, Connective Tissue Disorders, Dermatological Diseases and Conditions, Developmental Disorder, Endocrine System Disorders, Gastrointestinal Disease, Hematological Disease, Hepatic System Disease, Hereditary Disorder, Immunological Disease, Infectious Disease, Inflammatory Disease, Inflammatory Response, Metabolic Disease, Organismal Injury and Abnormalities, Renal and Urological Disease, Re…
ENSG00000179387.5	ELMOD2	ELMO domain containing 2	Other	other		Cancer, Endocrine System Disorders, Organismal Injury and Abnormalities, Reproductive System Disease
ENSG00000088367.16	EPB41L1	erythrocyte membrane protein band 4.1 like 1	Plasma Membrane	other		Cancer, Dermatological Diseases and Conditions, Developmental Disorder, Endocrine System Disorders, Gastrointestinal Disease, Hepatic System Disease, Hereditary Disorder, Neurological Disease, Organismal Injury and Abnormalities, Psychological Disorders, Reproductive System Disease, Skeletal and Muscular Disorders
ENSG00000134824.9	FADS2	fatty acid desaturase 2	Plasma Membrane	enzyme		Cancer, Cardiovascular Disease, Dermatological Diseases and Conditions, Developmental Disorder, Endocrine System Disorders, Gastrointestinal Disease, Hematological Disease, Hepatic System Disease, Immunological Disease, Inflammatory Disease, Inflammatory Response, Metabolic Disease, Neurological Disease, Nutritional Disease, Ophthalmic Disease, Organismal Injury and Abnormalities, Psychological D…
ENSG00000153832.7	FBXO36	F-box protein 36	Other	other
ENSG00000177294.6	FBXO39	F-box protein 39	Other	other		Cancer, Connective Tissue Disorders, Dermatological Diseases and Conditions, Developmental Disorder, Endocrine System Disorders, Gastrointestinal Disease, Hematological Disease, Hereditary Disorder, Neurological Disease, Organismal Injury and Abnormalities, Psychological Disorders, Skeletal and Muscular Disorders
ENSG00000162746.10	FCRLB	Fc receptor like B	Cytoplasm	other		Cancer, Endocrine System Disorders, Gastrointestinal Disease, Hepatic System Disease, Inflammatory Response, Organismal Injury and Abnormalities
ENSG00000122025.10	FLT3	fms related tyrosine kinase 3	Plasma Membrane	kinase	sunitinib, dovitinib, tandutinib, XL999, cabozantinib, amuvatinib, nintedanib, quizartinib, KW 2449, ponatinib, IMC-EB10, bortezomib/sorafenib, dexamethasone/lenalidomide/sorafenib, bevacizumab/sorafenib, brigatinib, pexidartinib, crenolanib, SB-1317, cabozantinib/erlotinib, famitinib, cytarabine/idarubicin/sorafenib, 5-azacytidine/sorafenib, decitabine/sorafenib, FLX925, AKN-028, gilteritinib, 4…	Cancer, Cardiovascular Disease, Connective Tissue Disorders, Dermatological Diseases and Conditions, Endocrine System Disorders, Gastrointestinal Disease, Hematological Disease, Hepatic System Disease, Hereditary Disorder, Immunological Disease, Inflammatory Disease, Inflammatory Response, Neurological Disease, Organismal Injury and Abnormalities, Renal and Urological Disease, Reproductive System…
ENSG00000110203.4	FOLR3	folate receptor 3	Extracellular Space	other		Developmental Disorder, Inflammatory Response, Neurological Disease
ENSG00000165949.8	IFI27	interferon alpha inducible protein 27	Cytoplasm	other		Antimicrobial Response, Cancer, Connective Tissue Disorders, Dermatological Diseases and Conditions, Endocrine System Disorders, Hereditary Disorder, Immunological Disease, Infectious Disease, Inflammatory Disease, Inflammatory Response, Neurological Disease, Organismal Injury and Abnormalities, Reproductive System Disease, Skeletal and Muscular Disorders
ENSG00000103599.15	IQCH	IQ motif containing H	Other	other		Cancer, Dermatological Diseases and Conditions, Endocrine System Disorders, Gastrointestinal Disease, Organismal Injury and Abnormalities
ENSG00000185950.7	IRS2	insulin receptor substrate 2	Cytoplasm	enzyme		Cancer, Cardiovascular Disease, Dermatological Diseases and Conditions, Developmental Disorder, Endocrine System Disorders, Gastrointestinal Disease, Hematological Disease, Hepatic System Disease, Hereditary Disorder, Immunological Disease, Infectious Disease, Inflammatory Disease, Inflammatory Response, Metabolic Disease, Neurological Disease, Nutritional Disease, Organismal Injury and Abnormali…
ENSG00000185909.10	KLHDC8B	kelch domain containing 8B	Cytoplasm	other		Cancer, Endocrine System Disorders, Gastrointestinal Disease, Hematological Disease, Hepatic System Disease, Hereditary Disorder, Immunological Disease, Ophthalmic Disease, Organismal Injury and Abnormalities, Reproductive System Disease
ENSG00000229373.4	LINC00452	long intergenic non-protein coding RNA 452	Other	other
ENSG00000266913.1	LINC01841		Other	other
ENSG00000232063.1	LOC100132077	uncharacterized LOC100132077	Other	other
ENSG00000183019.3	MCEMP1	mast cell expressed membrane protein 1	Cytoplasm	other		Cancer, Dermatological Diseases and Conditions, Endocrine System Disorders, Inflammatory Response, Organismal Injury and Abnormalities
ENSG00000065833.7	ME1	malic enzyme 1	Cytoplasm	enzyme		Cancer, Cardiovascular Disease, Dermatological Diseases and Conditions, Endocrine System Disorders, Gastrointestinal Disease, Neurological Disease, Organismal Injury and Abnormalities, Psychological Disorders, Reproductive System Disease, Skeletal and Muscular Disorders
ENSG00000135953.6	MFSD9	major facilitator superfamily domain containing 9	Other	transporter		Cancer, Dermatological Diseases and Conditions, Gastrointestinal Disease, Neurological Disease, Organismal Injury and Abnormalities, Respiratory Disease
ENSG00000007944.10	MYLIP	myosin regulatory light chain interacting protein	Cytoplasm	enzyme		Cancer, Cardiovascular Disease, Connective Tissue Disorders, Endocrine System Disorders, Gastrointestinal Disease, Hematological Disease, Hereditary Disorder, Immunological Disease, Metabolic Disease, Organismal Injury and Abnormalities, Reproductive System Disease, Respiratory Disease
ENSG00000165795.16	NDRG2	NDRG family member 2	Cytoplasm	other		Cancer, Connective Tissue Disorders, Dermatological Diseases and Conditions, Endocrine System Disorders, Gastrointestinal Disease, Hematological Disease, Hepatic System Disease, Immunological Disease, Inflammatory Response, Neurological Disease, Organismal Injury and Abnormalities, Psychological Disorders, Reproductive System Disease, Respiratory Disease, Skeletal and Muscular Disorders, Tumor Mo…
ENSG00000204498.6	NFKBIL1	NFKB inhibitor like 1	Nucleus	transcription regulator		Cancer, Connective Tissue Disorders, Dermatological Diseases and Conditions, Endocrine System Disorders, Gastrointestinal Disease, Hepatic System Disease, Immunological Disease, Infectious Disease, Inflammatory Disease, Inflammatory Response, Neurological Disease, Organismal Injury and Abnormalities, Psychological Disorders, Skeletal and Muscular Disorders
ENSG00000184967.2	NOC4L	nucleolar complex associated 4 homolog	Nucleus	transcription regulator		Cancer, Developmental Disorder, Endocrine System Disorders, Gastrointestinal Disease, Hereditary Disorder, Organismal Injury and Abnormalities
ENSG00000103148.11	NPRL3	NPR3 like, GATOR1 complex subunit	Cytoplasm	other		Cancer, Cardiovascular Disease, Connective Tissue Disorders, Developmental Disorder, Endocrine System Disorders, Gastrointestinal Disease, Hematological Disease, Hereditary Disorder, Neurological Disease, Organismal Injury and Abnormalities, Renal and Urological Disease, Reproductive System Disease
ENSG00000143552.5	NUP210L	nucleoporin 210 like	Other	other		Cancer, Dermatological Diseases and Conditions, Endocrine System Disorders, Gastrointestinal Disease, Hepatic System Disease, Neurological Disease, Organismal Injury and Abnormalities, Reproductive System Disease
ENSG00000197822.6	OCLN	occludin	Plasma Membrane	other		Cancer, Connective Tissue Disorders, Developmental Disorder, Endocrine System Disorders, Gastrointestinal Disease, Hematological Disease, Hepatic System Disease, Hereditary Disorder, Immunological Disease, Infectious Disease, Inflammatory Disease, Inflammatory Response, Neurological Disease, Nutritional Disease, Organismal Injury and Abnormalities, Psychological Disorders, Renal and Urological Di…
ENSG00000183801.3	OLFML1	olfactomedin like 1	Extracellular Space	other		Cancer, Endocrine System Disorders, Gastrointestinal Disease, Hepatic System Disease, Neurological Disease, Organismal Injury and Abnormalities, Reproductive System Disease
ENSG00000115155.12	OTOF	otoferlin	Plasma Membrane	other		Auditory Disease, Cancer, Dermatological Diseases and Conditions, Endocrine System Disorders, Gastrointestinal Disease, Hepatic System Disease, Hereditary Disorder, Neurological Disease, Organismal Injury and Abnormalities, Reproductive System Disease, Respiratory Disease
ENSG00000187950.4	OVCH1	ovochymase 1	Other	other		Cancer, Endocrine System Disorders, Gastrointestinal Disease, Hepatic System Disease, Organismal Injury and Abnormalities, Reproductive System Disease, Respiratory Disease
ENSG00000166428.8	PLD4	phospholipase D family member 4	Extracellular Space	enzyme		Cancer, Dermatological Diseases and Conditions, Endocrine System Disorders, Gastrointestinal Disease, Immunological Disease, Inflammatory Response, Metabolic Disease, Neurological Disease, Organismal Injury and Abnormalities, Psychological Disorders, Reproductive System Disease
ENSG00000188313.8	PLSCR1	phospholipid scramblase 1	Plasma Membrane	enzyme		Antimicrobial Response, Cancer, Connective Tissue Disorders, Dermatological Diseases and Conditions, Developmental Disorder, Endocrine System Disorders, Gastrointestinal Disease, Hematological Disease, Hepatic System Disease, Hypersensitivity Response, Immunological Disease, Inflammatory Disease, Inflammatory Response, Metabolic Disease, Organismal Injury and Abnormalities, Renal and Urological D…
ENSG00000109099.9	PMP22	peripheral myelin protein 22	Plasma Membrane	other		Auditory Disease, Cancer, Cardiovascular Disease, Connective Tissue Disorders, Developmental Disorder, Endocrine System Disorders, Gastrointestinal Disease, Hereditary Disorder, Immunological Disease, Inflammatory Response, Neurological Disease, Organismal Injury and Abnormalities, Psychological Disorders, Renal and Urological Disease, Reproductive System Disease, Respiratory Disease, Skeletal an…
ENSG00000167641.6	PPP1R14A	protein phosphatase 1 regulatory inhibitor subunit 14A	Cytoplasm	phosphatase		Cancer, Cardiovascular Disease, Endocrine System Disorders, Organismal Injury and Abnormalities, Reproductive System Disease
ENSG00000068971.9	PPP2R5B	protein phosphatase 2 regulatory subunit B'beta	Cytoplasm	phosphatase		Cancer, Cardiovascular Disease, Dermatological Diseases and Conditions, Developmental Disorder, Endocrine System Disorders, Hereditary Disorder, Neurological Disease, Organismal Injury and Abnormalities, Psychological Disorders, Reproductive System Disease, Respiratory Disease
ENSG00000146250.5	PRSS35	serine protease 35	Extracellular Space	peptidase		Cancer, Dermatological Diseases and Conditions, Gastrointestinal Disease, Infectious Disease, Organismal Injury and Abnormalities, Renal and Urological Disease
ENSG00000105426.10	PTPRS	protein tyrosine phosphatase, receptor type S	Plasma Membrane	phosphatase		Cancer, Cardiovascular Disease, Connective Tissue Disorders, Dermatological Diseases and Conditions, Developmental Disorder, Endocrine System Disorders, Gastrointestinal Disease, Hepatic System Disease, Inflammatory Disease, Inflammatory Response, Neurological Disease, Ophthalmic Disease, Organismal Injury and Abnormalities, Renal and Urological Disease, Reproductive System Disease, Respiratory D…
ENSG00000152932.6	RAB3C	RAB3C, member RAS oncogene family	Cytoplasm	enzyme		Cancer, Dermatological Diseases and Conditions, Gastrointestinal Disease, Hematological Disease, Hepatic System Disease, Inflammatory Response, Organismal Injury and Abnormalities, Reproductive System Disease, Respiratory Disease
ENSG00000269900.2	RMRP	RNA component of mitochondrial RNA processing endoribonuclease	Cytoplasm	other		Cancer, Cardiovascular Disease, Connective Tissue Disorders, Developmental Disorder, Hematological Disease, Hereditary Disorder, Immunological Disease, Metabolic Disease, Neurological Disease, Organismal Injury and Abnormalities, Renal and Urological Disease, Respiratory Disease, Skeletal and Muscular Disorders
ENSG00000255670.1	RP11_253I193		Other	other
ENSG00000251569.1	RP11_724O161		Other	other
ENSG00000271966.1	RP11_7F182		Other	other
ENSG00000154079.5	SDHAF4	succinate dehydrogenase complex assembly factor 4	Cytoplasm	enzyme		Cancer, Endocrine System Disorders, Inflammatory Response, Organismal Injury and Abnormalities
ENSG00000198818.5	SFT2D1	SFT2 domain containing 1	Other	other		Cancer, Endocrine System Disorders, Infectious Disease, Organismal Injury and Abnormalities
ENSG00000088827.8	SIGLEC1	sialic acid binding Ig like lectin 1	Plasma Membrane	other		Cancer, Dermatological Diseases and Conditions, Endocrine System Disorders, Gastrointestinal Disease, Hematological Disease, Hepatic System Disease, Immunological Disease, Infectious Disease, Inflammatory Disease, Inflammatory Response, Neurological Disease, Ophthalmic Disease, Organismal Injury and Abnormalities, Psychological Disorders, Renal and Urological Disease, Reproductive System Disease,…
ENSG00000136603.9	SKIL	SKI like proto-oncogene	Nucleus	transcription regulator		Cancer, Cardiovascular Disease, Dermatological Diseases and Conditions, Developmental Disorder, Endocrine System Disorders, Gastrointestinal Disease, Hematological Disease, Hepatic System Disease, Immunological Disease, Neurological Disease, Nutritional Disease, Organismal Injury and Abnormalities, Psychological Disorders, Renal and Urological Disease, Reproductive System Disease, Tumor Morphology
ENSG00000120833.9	SOCS2	suppressor of cytokine signaling 2	Cytoplasm	other		Auditory Disease, Cancer, Dermatological Diseases and Conditions, Endocrine System Disorders, Gastrointestinal Disease, Hematological Disease, Hepatic System Disease, Immunological Disease, Infectious Disease, Inflammatory Disease, Inflammatory Response, Metabolic Disease, Organismal Injury and Abnormalities, Reproductive System Disease, Respiratory Disease
ENSG00000184557.3	SOCS3	suppressor of cytokine signaling 3	Cytoplasm	phosphatase		Antimicrobial Response, Cancer, Cardiovascular Disease, Connective Tissue Disorders, Dermatological Diseases and Conditions, Developmental Disorder, Endocrine System Disorders, Gastrointestinal Disease, Hematological Disease, Hepatic System Disease, Hereditary Disorder, Immunological Disease, Infectious Disease, Inflammatory Disease, Inflammatory Response, Metabolic Disease, Neurological Disease,…
ENSG00000163554.7	SPTA1	spectrin alpha, erythrocytic 1	Cytoplasm	other		Cancer, Cardiovascular Disease, Connective Tissue Disorders, Dermatological Diseases and Conditions, Developmental Disorder, Endocrine System Disorders, Gastrointestinal Disease, Hematological Disease, Hepatic System Disease, Hereditary Disorder, Immunological Disease, Inflammatory Disease, Inflammatory Response, Metabolic Disease, Neurological Disease, Organismal Injury and Abnormalities, Renal …
ENSG00000167291.11	TBC1D16	TBC1 domain family member 16	Extracellular Space	other		Cancer, Dermatological Diseases and Conditions, Endocrine System Disorders, Gastrointestinal Disease, Hepatic System Disease, Immunological Disease, Organismal Injury and Abnormalities, Renal and Urological Disease, Reproductive System Disease
ENSG00000175606.6	TMEM70	transmembrane protein 70	Cytoplasm	other		Cancer, Cardiovascular Disease, Developmental Disorder, Endocrine System Disorders, Gastrointestinal Disease, Hereditary Disorder, Metabolic Disease, Neurological Disease, Organismal Injury and Abnormalities, Psychological Disorders, Reproductive System Disease, Skeletal and Muscular Disorders
ENSG00000186952.10	TMEM232	transmembrane protein 232	Other	other		Cancer, Dermatological Diseases and Conditions, Developmental Disorder, Endocrine System Disorders, Gastrointestinal Disease, Organismal Injury and Abnormalities, Reproductive System Disease
ENSG00000073282.8	TP63	tumor protein p63	Nucleus	transcription regulator		Cancer, Cardiovascular Disease, Connective Tissue Disorders, Dental Disease, Dermatological Diseases and Conditions, Developmental Disorder, Endocrine System Disorders, Gastrointestinal Disease, Hematological Disease, Hereditary Disorder, Immunological Disease, Infectious Disease, Inflammatory Disease, Inflammatory Response, Metabolic Disease, Neurological Disease, Ophthalmic Disease, Organismal …
ENSG00000183439.5	TRIM61	tripartite motif containing 61	Cytoplasm	other		Cancer, Dermatological Diseases and Conditions, Inflammatory Response, Organismal Injury and Abnormalities, Reproductive System Disease
ENSG00000120440.9	TTLL2	tubulin tyrosine ligase like 2	Other	other		Cancer, Dermatological Diseases and Conditions, Neurological Disease, Organismal Injury and Abnormalities, Psychological Disorders, Renal and Urological Disease, Reproductive System Disease, Skeletal and Muscular Disorders
ENSG00000072401.10	UBE2D1	ubiquitin conjugating enzyme E2 D1	Cytoplasm	enzyme		Cancer, Hematological Disease, Immunological Disease, Organismal Injury and Abnormalities, Reproductive System Disease
ENSG00000175564.8	UCP3	uncoupling protein 3	Cytoplasm	transporter		Cancer, Cardiovascular Disease, Connective Tissue Disorders, Dermatological Diseases and Conditions, Developmental Disorder, Endocrine System Disorders, Gastrointestinal Disease, Hematological Disease, Hepatic System Disease, Hereditary Disorder, Metabolic Disease, Nutritional Disease, Organismal Injury and Abnormalities, Psychological Disorders, Renal and Urological Disease, Reproductive System …
ENSG00000243566.2	UPK3B	uroplakin 3B	Plasma Membrane	other		Cancer, Dermatological Diseases and Conditions, Endocrine System Disorders, Organismal Injury and Abnormalities, Reproductive System Disease
ENSG00000162738.5	VANGL2	VANGL planar cell polarity protein 2	Plasma Membrane	other		Auditory Disease, Cancer, Cardiovascular Disease, Connective Tissue Disorders, Dermatological Diseases and Conditions, Developmental Disorder, Endocrine System Disorders, Gastrointestinal Disease, Hematological Disease, Hereditary Disorder, Immunological Disease, Neurological Disease, Ophthalmic Disease, Organismal Injury and Abnormalities, Renal and Urological Disease, Reproductive System Diseas…
ENSG00000163374.15	YY1AP1	YY1 associated protein 1	Nucleus	other		Cancer, Cardiovascular Disease, Connective Tissue Disorders, Developmental Disorder, Endocrine System Disorders, Gastrointestinal Disease, Hematological Disease, Hereditary Disorder, Organismal Injury and Abnormalities, Tumor Morphology
ENSG00000256683.2	ZNF350	zinc finger protein 350	Nucleus	transcription regulator		Auditory Disease, Cancer, Dermatological Diseases and Conditions, Gastrointestinal Disease, Hereditary Disorder, Neurological Disease, Ophthalmic Disease, Organismal Injury and Abnormalities, Renal and Urological Disease, Reproductive System Disease
ENSG00000196263.3	ZNF471	zinc finger protein 471	Nucleus	transcription regulator		Cancer, Dermatological Diseases and Conditions, Gastrointestinal Disease, Hepatic System Disease, Organismal Injury and Abnormalities, Reproductive System Disease
ENSG00000198551.5	ZNF627	zinc finger protein 627	Other	other		Cancer, Cardiovascular Disease, Gastrointestinal Disease, Organismal Injury and Abnormalities, Respiratory Disease, Skeletal and Muscular Disorders

## Sheet: Exploratory proteomic
Ensembl	Symbol	Entrez Gene Name	Location	Family	Drug(s)	Diseases
ENSG00000128254	C22orf24	chromosome 22 open reading frame 24	Other	other		Cancer, Endocrine System Disorders, Organismal Injury and Abnormalities
ENSG00000121807	CCR2	C-C motif chemokine receptor 2	Plasma Membrane	G-protein coupled receptor	PF-4136309, MLN1202, BMS-813160	Antimicrobial Response, Cancer, Cardiovascular Disease, Connective Tissue Disorders, Dermatological Diseases and Conditions, Developmental Disorder, Endocrine System Disorders, Gastrointestinal Disease, Hematological Disease, Hepatic System Disease, Hereditary Disorder, Hypersensitivity Response, Immunological Disease, Infectious Disease, Inflammatory Disease, Inflammatory Response, Metabolic Dis…
ENSG00000119326	CTNNAL1	catenin alpha like 1	Plasma Membrane	other		Cancer, Dermatological Diseases and Conditions, Endocrine System Disorders, Organismal Injury and Abnormalities, Renal and Urological Disease, Reproductive System Disease
ENSG00000104129	DNAJC17	DnaJ heat shock protein family (Hsp40) member C17	Other	other		Cancer, Endocrine System Disorders, Gastrointestinal Disease, Hematological Disease, Immunological Disease, Metabolic Disease, Ophthalmic Disease, Organismal Injury and Abnormalities, Reproductive System Disease
ENSG00000109458	GAB1	GRB2 associated binding protein 1	Cytoplasm	kinase		Auditory Disease, Cancer, Cardiovascular Disease, Connective Tissue Disorders, Dermatological Diseases and Conditions, Developmental Disorder, Endocrine System Disorders, Gastrointestinal Disease, Hepatic System Disease, Hereditary Disorder, Immunological Disease, Infectious Disease, Inflammatory Disease, Neurological Disease, Organismal Injury and Abnormalities, Skeletal and Muscular Disorders, …
ENSG00000087258	GNAO1	G protein subunit alpha o1	Plasma Membrane	enzyme		Cancer, Cardiovascular Disease, Dermatological Diseases and Conditions, Developmental Disorder, Endocrine System Disorders, Gastrointestinal Disease, Hepatic System Disease, Hereditary Disorder, Inflammatory Response, Neurological Disease, Ophthalmic Disease, Organismal Injury and Abnormalities, Psychological Disorders, Reproductive System Disease, Respiratory Disease, Skeletal and Muscular Disor…
ENSG00000152804	HHEX	hematopoietically expressed homeobox	Nucleus	transcription regulator		Cancer, Cardiovascular Disease, Connective Tissue Disorders, Dermatological Diseases and Conditions, Developmental Disorder, Endocrine System Disorders, Gastrointestinal Disease, Hematological Disease, Hepatic System Disease, Hereditary Disorder, Immunological Disease, Metabolic Disease, Nutritional Disease, Ophthalmic Disease, Organismal Injury and Abnormalities, Reproductive System Disease, Ske…
ENSG00000146678	IGFBP1	insulin like growth factor binding protein 1	Extracellular Space	other		Cancer, Connective Tissue Disorders, Dermatological Diseases and Conditions, Developmental Disorder, Endocrine System Disorders, Gastrointestinal Disease, Hematological Disease, Hepatic System Disease, Hereditary Disorder, Immunological Disease, Inflammatory Disease, Inflammatory Response, Metabolic Disease, Neurological Disease, Nutritional Disease, Organismal Injury and Abnormalities, Renal and…
ENSG00000115457	IGFBP2	insulin like growth factor binding protein 2	Extracellular Space	other		Cancer, Cardiovascular Disease, Dermatological Diseases and Conditions, Endocrine System Disorders, Gastrointestinal Disease, Hepatic System Disease, Immunological Disease, Metabolic Disease, Neurological Disease, Organismal Injury and Abnormalities, Psychological Disorders, Renal and Urological Disease, Reproductive System Disease, Respiratory Disease, Skeletal and Muscular Disorders, Tumor Morp…
ENSG00000134250	NOTCH2	notch 2	Plasma Membrane	transcription regulator		Antimicrobial Response, Cancer, Cardiovascular Disease, Connective Tissue Disorders, Dermatological Diseases and Conditions, Developmental Disorder, Endocrine System Disorders, Gastrointestinal Disease, Hematological Disease, Hepatic System Disease, Hereditary Disorder, Hypersensitivity Response, Immunological Disease, Inflammatory Disease, Inflammatory Response, Metabolic Disease, Neurological D…
ENSG00000119630	PGF	placental growth factor	Extracellular Space	growth factor	aflibercept, aflibercept/irinotecan, aflibercept/bevacizumab	Cancer, Cardiovascular Disease, Connective Tissue Disorders, Dermatological Diseases and Conditions, Developmental Disorder, Endocrine System Disorders, Gastrointestinal Disease, Hematological Disease, Hepatic System Disease, Hereditary Disorder, Immunological Disease, Inflammatory Disease, Inflammatory Response, Metabolic Disease, Neurological Disease, Nutritional Disease, Ophthalmic Disease, Or…
ENSG00000204569	PPP1R10	protein phosphatase 1 regulatory subunit 10	Nucleus	other		Cancer, Cardiovascular Disease, Endocrine System Disorders, Gastrointestinal Disease, Organismal Injury and Abnormalities, Renal and Urological Disease, Reproductive System Disease, Skeletal and Muscular Disorders
ENSG00000146374	RSPO3	R-spondin 3	Extracellular Space	kinase	OMP-131R10	Cancer, Cardiovascular Disease, Connective Tissue Disorders, Developmental Disorder, Gastrointestinal Disease, Hepatic System Disease, Inflammatory Response, Organismal Injury and Abnormalities, Renal and Urological Disease, Reproductive System Disease, Respiratory Disease
ENSG00000168137	SETD5	SET domain containing 5	Nucleus	other		Cancer, Dermatological Diseases and Conditions, Developmental Disorder, Endocrine System Disorders, Gastrointestinal Disease, Hepatic System Disease, Hereditary Disorder, Neurological Disease, Organismal Injury and Abnormalities, Psychological Disorders, Reproductive System Disease
ENSG00000120949	TNFRSF8	TNF receptor superfamily member 8	Plasma Membrane	transmembrane receptor	HeFi-1 monoclonal antibody, brentuximab vedotin, MDX-1401, iratumumab, monoclonal antibody SGN-30, brentuximab vedotin/rituximab, AFM13, anti-CD30 monoclonal antibody	Cancer, Dermatological Diseases and Conditions, Endocrine System Disorders, Gastrointestinal Disease, Hematological Disease, Immunological Disease, Inflammatory Disease, Inflammatory Response, Neurological Disease, Organismal Injury and Abnormalities, Psychological Disorders, Reproductive System Disease, Respiratory Disease
ENSG00000126467	TSKS	testis specific serine kinase substrate	Cytoplasm	kinase		Cancer, Dermatological Diseases and Conditions, Developmental Disorder, Endocrine System Disorders, Gastrointestinal Disease, Hepatic System Disease, Neurological Disease, Organismal Injury and Abnormalities, Psychological Disorders, Renal and Urological Disease, Reproductive System Disease
ENSG00000172667	ZMAT3	zinc finger matrin-type 3	Nucleus	other		Cancer, Endocrine System Disorders, Gastrointestinal Disease, Organismal Injury and Abnormalities, Reproductive System Disease, Tumor Morphology
ENSG00000162415	ZSWIM5	zinc finger SWIM-type containing 5	Extracellular Space	other		Cancer, Dermatological Diseases and Conditions, Endocrine System Disorders, Gastrointestinal Disease, Hematological Disease, Immunological Disease, Organismal Injury and Abnormalities, Reproductive System Disease
ENSG00000163739	CXCL1	C-X-C motif chemokine ligand 1	extracellular region			Alzheimer's Disease, Asthma|Bronchiolitis, Viral|Respiratory Syncytial Virus Infections, Blood Vessels, Body Mass Index, Bronchiolitis, Viral|Respiratory Syncytial Virus Infections, ovarian cancer, respiratory syncytial virus bronchiolitis, CANCER, CARDIOVASCULAR, INFECTION, METABOLIC, NEUROLOGICAL,
ENSG00000081041	CXCL2	C-X-C motif chemokine ligand 2	extracellular region			Asthma|Bronchiolitis, Viral|Respiratory Syncytial Virus Infections, Bronchiolitis, Viral|Respiratory Syncytial Virus Infections, HIV, Leukocyte Count, respiratory syncytial virus bronchiolitis, sepsis, Sepsis|Systemic infection, HEMATOLOGICAL, INFECTION,
ENSG00000163734	CXCL3	C-X-C motif chemokine ligand 3	extracellular region			Alzheimer's Disease, Asthma|Bronchiolitis, Viral|Respiratory Syncytial Virus Infections, Blood Vessels, Body Mass Index, Bronchiolitis, Viral|Respiratory Syncytial Virus Infections, ovarian cancer, respiratory syncytial virus bronchiolitis, GAD_DISEASE_CLASS,CANCER, CARDIOVASCULAR, INFECTION, METABOLIC, NEUROLOGICAL,

## Sheet: Targeted Proteomic
Symbol	Matched Term	Synonym(s)	Entrez Gene Name	Location	Type(s)	Biomarker Application(s)	Drug(s)	Species	Entrez Gene ID for Human	Entrez Gene ID for Mouse	Entrez Gene ID for Rat	0
APLP1	ENSG00000105290	amyloid beta (A4) precursor-like protein 1 amyloid beta precursor like protein 1 amyloid Î² (A4) precursor-like protein 1 amyloid Î² precursor like protein 1 APLP Aplp1 retired RGD1561211	amyloid beta precursor like protein 1	Extracellular Space	other			Human,Mouse,Rat	333	11803	502317
BAG6	ENSG00000204463	2410045D21Rik AA408914 BAT3 BCL2-associated athanogene 6 D17H6S52E D6S52E G3 Scythe	BCL2 associated athanogene 6	Nucleus	enzyme			Human,Mouse,Rat	7917	224727	94342
C1QTNF1	ENSG00000173918	1600017K21Rik Adip C1q and TNF related 1 C1q and tumor necrosis factor related protein 1 C1q and tumour necrosis factor related protein 1 Complement-C1q and Tumor Necrosis Factor Related Protein 1 Complement-C1q and tumour Necrosis Factor Related Protein 1 CTRP1 GIP ZSIG37	C1q and TNF related 1	Extracellular Space	other			Human,Mouse,Rat	114897	56745	303701
CDH2	ENSG00000170558	cadherin 2 CD325 CDHN CDw325 N-CAD N-cadherin Neural cadherin	cadherin 2	Plasma Membrane	other	diagnosis,prognosis	N-ac-CHAVC-NH2	Human,Mouse,Rat	1000	12558	83501
CDH5	ENSG00000179776	7B4 AA408225 cadherin 5 CD144 Ve Cad2 VE-Cad VE-CADHERIN Vec VECD	cadherin 5	Plasma Membrane	other	diagnosis		Human,Mouse,Rat	1003	12562	307618
CES1	ENSG00000198848	ACAT carboxylesterase 1 carboxylesterase 1D CE1 CEH CES1A1 Ces1d CES2 Ces3 Cholesterol esterase Es22 hCE-1 HMSE HMSE1 Hydrolase a LIVER MICROSOMAL CARBOXYLESTERASE NCEH PCE-1 REH SES1 TGH	carboxylesterase 1	Cytoplasm	enzyme			Human,Mouse,Rat	1066	104158	113902
CTSD	ENSG00000117984	CatD cathepsin D Cathespin D CD CLN10 CPSD EAI HEL-S-130P LOC196214	cathepsin D	Cytoplasm	peptidase	diagnosis,unspecified application		Human,Mouse,Rat	1509	13033	171293
CXCL8	ENSG00000169429	C-X-C motif chemokine ligand 8 GCP-1 IL8 LECT LUCT LYNAP MDNCF MONAP Monocyte-derived neutrophil chemotactic factor NAF NAP-1	C-X-C motif chemokine ligand 8	Extracellular Space	cytokine	diagnosis,efficacy,prognosis,unspecified application	BMS-986253	Human	3576
ENTPD5	ENSG00000187097	AI196558 AI987697 CD39L4 ectonucleoside triphosphate diphosphohydrolase 5 ER-UDPase mNTPase NTPDase-5 Nucleotide diphophatase PCPH	ectonucleoside triphosphate diphosphohydrolase 5	Cytoplasm	enzyme			Human,Mouse,Rat	957	12499	314312
FCN2	ENSG00000160339	EBP-37 FCNL ficolin-2 hucolin L-FICOLIN P35	ficolin 2	Extracellular Space	other	efficacy		Human	2220
FCRL1	ENSG00000163534	A230020G22Rik Bxmas1 Bxmh1 Bxmh1b CD307a Fc receptor-like 1 FCRH1 Fcrh1l Fcrh1s IFGP1 IRTA5	Fc receptor like 1	Plasma Membrane	other			Human,Mouse	115350	229499
FUT3	ENSG00000171124	alpha (1,31,4) FUCOSYLTRANSFERASE CD174 FT3B fucosyltransferase 3 (Lewis blood group) FucT-III LE Les Î± (1,31,4) FUCOSYLTRANSFERASE	fucosyltransferase 3 (Lewis blood group)	Cytoplasm	enzyme			Human	2525
GRN	ENSG00000030582	acrogranin CLN11 epithelin GEP GP88 Granulin granulin precursor PCDGF PEPI PGRN Proepithelin Progranulin	granulin precursor	Extracellular Space	growth factor			Human,Mouse,Rat	2896	14824	29143
GUSB	ENSG00000169919	Ac2-223 AI747421 asd BG glucuronidase beta Glucuronidase Î² glucuronidase, beta glucuronidase, Î² Gur Gus Gus-r Gus-s Gus-t Gus-u Gut MPS7 Î² Glucuronidase	glucuronidase beta	Cytoplasm	growth factor			Human,Mouse,Rat	2990	110006	24434
HMOX1	ENSG00000100292	bK286B10 D8Wsu38e haemox HEME OXYGENASE HEME OXYGENASE (DECYCLIZING) 1 Heme oxygenase 1 Hemox Heox HEOXG Hmox HMOX1D HO-1 HSP32	heme oxygenase 1	Cytoplasm	enzyme	efficacy,safety,unspecified application	tin mesoporphyrin	Human,Mouse,Rat	3162	15368	24451
IGFBP1	ENSG00000146678	AFBP hIGFBP-1 IBP1 IGF-BP25 IGFBA IGFBP-RP1 insulin-like growth factor binding protein 1 PP12	insulin like growth factor binding protein 1	Extracellular Space	other	diagnosis,efficacy,unspecified application		Human,Mouse,Rat	3484	16006	25685
IL1RN	ENSG00000136689	DIRA F630041P17Rik IL-1 receptor ANTAGONIST IL-1RA IL1F3 interleukin 1 receptor antagonist IRA IRAP MVCD4	interleukin 1 receptor antagonist	Extracellular Space	cytokine	efficacy		Human,Mouse,Rat	3557	16181	60582
ITGB2	ENSG00000160255	2E6 AI528527 beta2 INTEGRINS CD18 Cr3 beta Cr3 Î² Integrin beta2 integrin subunit beta 2 integrin subunit Î² 2 Integrin Î² 2 LAD LCAMB Leucocyte Cell Adhesion Molecule LFA-1 Lfa-1 beta Lfa-1 Î² LFA-1 Î² 2 LFA1 beta CHAIN LFA1 Î² CHAIN MAC-1 MF17 MFI7 Î² 2 integrin Î²(2)-integrin	integrin subunit beta 2	Plasma Membrane	transmembrane receptor			Human,Mouse,Rat	3689	16414	309684
LCN2	ENSG00000148346	24p3 Alpha2u globulin related AW212229 HNL LIPOCALIN 2 MSFI NEUTROPHIL LIPOCALIN NGAL NRL p25 SIDEROCALIN Sip24 Uterocalin	lipocalin 2	Extracellular Space	transporter	diagnosis,unspecified application		Human,Mouse,Rat	3934	16819	170496
LPL	ENSG00000175445	HDLCQ11 Lipase LIPD lipoprotein lipase Lipoprotein lipase 1	lipoprotein lipase	Cytoplasm	enzyme	efficacy,unspecified application	atorvastatin/niacin,nicotinic acid/pioglitazone,nicotinic acid,tyloxapol,lovastatin/niacin	Human,Mouse,Rat	4023	16956	24539
MARCO	ENSG00000019169	AI323439 Ly112 macrophage receptor with collagenous structure MSR2 SCARA2 SR-A6 Sr-Marco	macrophage receptor with collagenous structure	Plasma Membrane	transmembrane receptor			Human,Mouse,Rat	8685	17167	367391
MEP1B	ENSG00000141434	Endopeptidase-2 meprin 1 beta meprin 1 Î² Meprin a subunit beta Meprin a subunit Î² Meprin Beta Meprin Î²	meprin A subunit beta	Plasma Membrane	peptidase	unspecified application		Human,Mouse,Rat	4225	17288	25727
MET	ENSG00000105976	AI838057 AUTS9 c-Met DFNB97 HGF HGF Binding HGFR LOC360378 met proto-oncogene MET proto-oncogene, receptor tyrosine kinase MetR PAR4 RCCP2	MET proto-oncogene, receptor tyrosine kinase	Plasma Membrane	kinase	diagnosis,disease progression,efficacy,prognosis,response to therapy,unspecified application	crizotinib,tivantinib,cabozantinib,amuvatinib,AMG 208,PF-4217903,foretinib,golvatinib,SGX523,BMS 777607,MK2461,capmatinib,JNJ-38877605,onartuzumab,glesatinib,cabozantinib/erlotinib,tepotinib,AMG 337,LY2875358,ABT-700,ARGX-111,SAR125844,volitinib,LY3164530,altiratinib,sitravatinib,merestinib,EMD 1204831,MK8033,antibody-drug conjugate ABBV-399,JNJ-61186372,sym015,BPI-9016M,bozitinib,SAIT301,HS-1024…	Human,Mouse,Rat	4233	17295	24553
MMP3	ENSG00000149968	CHDS6 EMS-2 matrix metallopeptidase 3 MT3-MMP SL-1 SLN-1 STMY STMY1 STR-1 STROMELYSIN Stromelysin-1 Transin-1 Metalloprotease	matrix metallopeptidase 3	Extracellular Space	peptidase	diagnosis,efficacy	marimastat	Human,Mouse,Rat	4314	17392	171045
NID1	ENSG00000116962	A630025O17 ENTACTIN entactin-1 NID NIDOGEN nidogen-1	nidogen 1	Extracellular Space	other			Human,Mouse,Rat	4811	18073	25494
NID2	ENSG00000087303	AW547149 entactin-2 Ly111 nidogen-2 OSTEONIDOGEN	nidogen 2	Extracellular Space	other			Human,Mouse,Rat	22795	18074	302248
PON3	ENSG00000105852	2810004E20 AI786302 paraoxonase 3	paraoxonase 3	Extracellular Space	enzyme			Human,Mouse,Rat	5446	269823	312086
QPCT	ENSG00000115828	5730422A13Rik GCT glutaminyl cyclase glutaminyl-peptide cyclotransferase glutaminyl-peptide cyclotransferase (glutaminyl cyclase) QC Qpctl1 RGD1562284 sQC	glutaminyl-peptide cyclotransferase	Cytoplasm	enzyme			Human,Mouse,Rat	25797	70536	313837
REG1A	ENSG00000115386	ICRF LITHOST LITHOSTATHINE 1 alpha LITHOSTATHINE 1 Î± P19 PSP PSPS PSPS1 PTP RATLITHOST RATRGPI REG REG1 Reg1 alpha Reg1 Î± regenerating family member 1 alpha regenerating family member 1 Î± regenerating islet-derived 1 Rgp1 RGPI	regenerating family member 1 alpha	Extracellular Space	growth factor			Human,Mouse,Rat	5967	19692	24714
RETN	ENSG00000104918	ADSF FIZZ3 HXCP1 RESISTIN RETN1 RSTN XCP1 Xcp4	resistin	Extracellular Space	other	diagnosis,efficacy		Human,Mouse,Rat	56729	57264	246250
RNASE3	ENSG00000169397	ECP mR3 RAF1 Ribonuclease 3 ribonuclease A family member 3 RNS3	ribonuclease A family member 3	Extracellular Space	enzyme	efficacy		Human	6037
SPINK1	ENSG00000164266	LOC266602 p12 PCTT PSTI Psti-1 Psti-ii serine peptidase inhibitor, Kazal type 1 Serine Protease Inhibitor, Kazal Type 1 Spink1l SPINK3 TATI TCP Tilp	serine peptidase inhibitor, Kazal type 1	Extracellular Space	other			Human,Mouse	6690	20730
SPON1	ENSG00000262655	AI666765 AW455831 BC020531 D330035F22RIK f-spondin FSP MGC10724 SPONDIN 1 spondin 1, (f-spondin) extracellular matrix protein Sponf VSGP/F-spondin	spondin 1	Extracellular Space	other			Human,Mouse,Rat	10418	233744	64456
TNFRSF10A	ENSG00000104689	APO2 CD261 Death receptor 4 DR DR4 DR5 KILLER Ly98 MK TNF receptor superfamily member 10a Tnfrsf10b TR1 TRAIL receptor-1 TRAIL-R1 TRAILR2 TRICK2A TRICK2B TRICKB tumor necrosis factor receptor superfamily, member 10b tumour necrosis factor receptor superfamily, member 10b	TNF receptor superfamily member 10a	Plasma Membrane	transmembrane receptor	diagnosis	trm-1,mapatumumab,dulanermin	Human,Mouse,Rat	8797	21933	364420
TRRAP	ENSG00000196367	AI481500 PAF350/400 PAF400 PCAF-associated factor 400, PAF400 STAF40 TR-AP Tra1 transformation/transcription domain-associated protein	transformation/transcription domain associated protein	Nucleus	transcription regulator			Human,Mouse,Rat	8295	100683	288471
TSHB	ENSG00000134200	thyroid stimulating hormone beta thyroid stimulating hormone Î² thyroid stimulating hormone, beta thyroid stimulating hormone, beta subunit thyroid stimulating hormone, Î² thyroid stimulating hormone, Î² subunit Tsh TSH-BETA TSH-Î²	thyroid stimulating hormone beta	Extracellular Space	other			Human,Mouse,Rat	7252	22094	25653
VCAN	ENSG00000038427	5430420N07RIK 9430051N09 CHONDROITIN SULFATE PROTEOGLYCAN Chondroitin sulfate proteoglycan 2 CHONDROITIN sulphATE PROTEOGLYCAN Chondroitin sulphate proteoglycan 2 CSPG2 DPEAAE ERVR GHAP hdf NG2 PG-M PG-M(V0) PG-M(V1) versican Versican V1 Versican V2 WGN WGN1	versican	Extracellular Space	other			Human,Mouse,Rat	1462	13003	114122

## Sheet: Targeted Metabolomic
R_names	Metabolite	Commonly used names	HMDB_ID	Family	Diseases	KEGG_ID	Chemical_Formula	IUPAC	CAS	Smiles	Super_Class	Class	Descriptor	Pathways	Attached Synonyms	INCHI_Key
C10	C10	Decanoylcarnitine Decanoyl-L-carnitine Decanoylcarnitine	HMDB00651 HMDB00651 HMDB00651	chemical - endogenous mammalian	Cancer, Gastrointestinal Disease, Hepatic System Disease, Organismal Injury and Abnormalities		C17H33NO4 C17H33NO4 C17H33NO4	3-(decanoyloxy)-4-(trimethylazaniumyl)butanoate 3-(decanoyloxy)-4-(trimethylazaniumyl)butanoate 3-(decanoyloxy)-4-(trimethylazaniumyl)butanoate	1492-27-9 1492-27-9 1492-27-9	CCCCCCCCCC(=O)OC(CC([O-])=O)C[N+](C)(C)C CCCCCCCCCC(=O)OC(CC([O-])=O)C[N+](C)(C)C CCCCCCCCCC(=O)OC(CC([O-])=O)C[N+](C)(C)C	Lipids Lipids Lipids	Fatty Acid Esters Fatty Acid Esters Fatty Acid Esters	Aliphatic Acyclic CompoundsOrganic Compounds Aliphatic Acyclic CompoundsOrganic Compounds Aliphatic Acyclic CompoundsOrganic Compounds		Decanoyl-L-carnitine, Decanoylcarnitine Decanoyl-L-carnitine, Decanoylcarnitine Decanoyl-L-carnitine, Decanoylcarnitine	InChI=1S/C17H33NO4/c1-5-6-7-8-9-10-11-12-17(21)22-15(13-16(19)20)14-18(2,3)4/h15H,5-14H2,1-4H3 InChI=1S/C17H33NO4/c1-5-6-7-8-9-10-11-12-17(21)22-15(13-16(19)20)14-18(2,3)4/h15H,5-14H2,1-4H3 InChI=1S/C17H33NO4/c1-5-6-7-8-9-10-11-12-17(21)22-15(13-16(19)20)14-18(2,3)4/h15H,5-14H2,1-4H3
C16	C16	L-Palmitoylcarnitine D-Palmitoylcarnitine L-Palmitoylcarnitine Palmitoylcarnitine	HMDB00222 HMDB00222 HMDB00222 HMDB00222	chemical - endogenous mammalian		C02990 C02990 C02990 C02990	C23H45NO4 C23H45NO4 C23H45NO4 C23H45NO4	(3R)-3-(hexadecanoyloxy)-4-(trimethylazaniumyl)butanoate (3R)-3-(hexadecanoyloxy)-4-(trimethylazaniumyl)butanoate (3R)-3-(hexadecanoyloxy)-4-(trimethylazaniumyl)butanoate (3R)-3-(hexadecanoyloxy)-4-(trimethylazaniumyl)butanoate	2364-67-2 2364-67-2 2364-67-2 2364-67-2	CCCCCCCCCCCCCCCC(=O)O[C@H](CC([O-])=O)C[N+](C)(C)C CCCCCCCCCCCCCCCC(=O)O[C@H](CC([O-])=O)C[N+](C)(C)C CCCCCCCCCCCCCCCC(=O)O[C@H](CC([O-])=O)C[N+](C)(C)C CCCCCCCCCCCCCCCC(=O)O[C@H](CC([O-])=O)C[N+](C)(C)C	Lipids Lipids Lipids Lipids	Fatty Acid Esters Fatty Acid Esters Fatty Acid Esters Fatty Acid Esters	Aliphatic Acyclic CompoundsFatty acyl carnitines(KEGG)Fatty acyl carnitines(Lipidmaps)Organic Compounds Aliphatic Acyclic CompoundsFatty acyl carnitines(KEGG)Fatty acyl carnitines(Lipidmaps)Organic Compounds Aliphatic Acyclic CompoundsFatty acyl carnitines(KEGG)Fatty acyl carnitines(Lipidmaps)Organic Compounds Aliphatic Acyclic CompoundsFatty acyl carnitines(KEGG)Fatty acyl carnitines(Lipidmaps)O…	Fatty acid Metabolism: SMP00051 & KEGG map00071 Fatty acid Metabolism: SMP00051 & KEGG map00071 Fatty acid Metabolism: SMP00051 & KEGG map00071 Fatty acid Metabolism: SMP00051 & KEGG map00071	(+)-palmitoylcarnitine, (3S)-3-hexadecanoyloxy-4-(trimethylammonio)butanoate, (3S)-3-hexadecanoyloxy-4-(trimethylammonio)butanoic acid, (3S)-3-palmitoyloxy-4-(trimethylammonio)butanoate, (3S)-3-palmitoyloxy-4-(trimethylammonio)butanoic acid, 3-Carboxy-N, N, N-trimethyl-2-[(1-oxohexadecyl)oxy]-1-Propanaminium, D-Palmitylcarnitine, Hexadecanoyl-L-carnitine, Hexadecenoyl carnitine, L(-)-Palmitylcarn…	InChI=1S/C23H45NO4/c1-5-6-7-8-9-10-11-12-13-14-15-16-17-18-23(27)28-21(19-22(25)26)20-24(2,3)4/h21H,5-20H2,1-4H3/t21-/m1/s1 InChI=1S/C23H45NO4/c1-5-6-7-8-9-10-11-12-13-14-15-16-17-18-23(27)28-21(19-22(25)26)20-24(2,3)4/h21H,5-20H2,1-4H3/t21-/m1/s1 InChI=1S/C23H45NO4/c1-5-6-7-8-9-10-11-12-13-14-15-16-17-18-23(27)28-21(19-22(25)26)20-24(2,3)4/h21H,5-20H2,1-4H3/t21-/m1/s1 InChI=1S/C23H45NO4/c1-5-6-7…
C8.1	C8:1	Octanoyl-L-carnitine Octanoylcarnitine	HMDB00791 HMDB00791	chemical - endogenous mammalian		C02838 C02838	C15H29NO4 C15H29NO4	(3R)-3-(octanoyloxy)-4-(trimethylazaniumyl)butanoate (3R)-3-(octanoyloxy)-4-(trimethylazaniumyl)butanoate	25243-95-2 25243-95-2	CCCCCCCC(=O)O[C@H](CC([O-])=O)C[N+](C)(C)C CCCCCCCC(=O)O[C@H](CC([O-])=O)C[N+](C)(C)C	Lipids Lipids	Fatty Acid Esters Fatty Acid Esters	Aliphatic Acyclic CompoundsFatty acyl carnitines(KEGG)Fatty acyl carnitines(Lipidmaps) Aliphatic Acyclic CompoundsFatty acyl carnitines(KEGG)Fatty acyl carnitines(Lipidmaps)	Mitochondrial Beta-Oxidation of Short Chain Saturated Fatty Acids: SMP00480 Mitochondrial Beta-Oxidation of Short Chain Saturated Fatty Acids: SMP00480	(-)-Octanoylcarnitine, L-Carnitine octanoyl ester, L-O-Octanoylcarnitine, L-Octanoylcarnitine, Octanoate, Octanoic acid, Octanoic acid ester with L-(3-carboxy-2-hydroxypropyl)trimethylammonium hydroxide inner salt, Octanoyl-L-carnitine, Octanoylcarnitine (-)-Octanoylcarnitine, L-Carnitine octanoyl ester, L-O-Octanoylcarnitine, L-Octanoylcarnitine, Octanoate, Octanoic acid, Octanoic acid ester wit…	InChI=1S/C15H29NO4/c1-5-6-7-8-9-10-15(19)20-13(11-14(17)18)12-16(2,3)4/h13H,5-12H2,1-4H3/t13-/m1/s1 InChI=1S/C15H29NO4/c1-5-6-7-8-9-10-15(19)20-13(11-14(17)18)12-16(2,3)4/h13H,5-12H2,1-4H3/t13-/m1/s1
Gly	Gly	Glycine Glycine	HMDB00123 HMDB00123	chemical - endogenous mammalian	Cancer, Developmental Disorder, Endocrine System Disorders, Gastrointestinal Disease, Hepatic System Disease, Hereditary Disorder, Inflammatory Disease, Inflammatory Response, Metabolic Disease, Neurological Disease, Organismal Injury and Abnormalities, Psychological Disorders, Renal and Urological Disease, Reproductive System Disease, Respiratory Disease	C00037 C00037	C2H5NO2 C2H5NO2	2-aminoacetic acid 2-aminoacetic acid	56-40-6 56-40-6	NCC(O)=O NCC(O)=O	Amino Acids, Peptides, and Analogues Amino Acids, Peptides, and Analogues	Amino Acids and Derivatives Amino Acids and Derivatives	Aliphatic Acyclic CompoundsAmino acids(KEGG)Common amino acids(KEGG)amino acid zwitterion(ChEBI) Aliphatic Acyclic CompoundsAmino acids(KEGG)Common amino acids(KEGG)amino acid zwitterion(ChEBI)	Alanine Metabolism: SMP00055 & KEGG map00250, Ammonia Recycling: SMP00009 & KEGG map00910, Bile Acid Biosynthesis: SMP00035 & KEGG map00120, Carnitine Synthesis: SMP00465, Glutathione Metabolism: SMP00015 & KEGG map00480, Glycine and Serine Metabolism: SMP00004 & KEGG map00260, Methionine Metabolism: SMP00033 & KEGG map00270, Porphyrin Metabolism: SMP00024 & KEGG map00860 Alanine Metabolism: SMP0…	2-Aminoacetate, 2-Aminoacetic acid, Aciport, Amino-Acetate, Amino-Acetic acid, Aminoacetate, Aminoacetic acid, Aminoethanoate, Aminoethanoic acid, Glicoamin, Glycocoll, Glycolixir, Glycosthene, Gyn-Hydralin, Padil 2-Aminoacetate, 2-Aminoacetic acid, Aciport, Amino-Acetate, Amino-Acetic acid, Aminoacetate, Aminoacetic acid, Aminoethanoate, Aminoethanoic acid, Glicoamin, Glycocoll, Glycolixir, Glyc…	InChI=1S/C2H5NO2/c3-1-2(4)5/h1,3H2,(H,4,5) InChI=1S/C2H5NO2/c3-1-2(4)5/h1,3H2,(H,4,5)
H1	H1	D-Glucose D-Galactose D-Galactose D-Mannose Beta-D-Glucose D-Fructose D-Fructose L-Sorbose Alpha-D-Glucose D-Tagatose Beta-D-Galactose L-Gulose L-Gulose L-Galactose D-Glucose D-Galactose D-Mannose Beta-D-Glucose D-Fructose Alpha-D-Glucose D-Tagatose Beta-D-Galactose L-Gulose	HMDB00122 HMDB00143 HMDB00143 HMDB00169 HMDB00516 HMDB00660 HMDB00660 HMDB01266 HMDB03345 HMDB03418 HMDB03449 HMDB12326 HMDB12326 HMDB33704 HMDB00122 HMDB00143 HMDB00169 HMDB00516 HMDB00660 HMDB03345 HMDB03418 HMDB03449 HMDB12326	chemical - endogenous mammalian	Cancer, Cardiovascular Disease, Connective Tissue Disorders, Dermatological Diseases and Conditions, Developmental Disorder, Endocrine System Disorders, Gastrointestinal Disease, Hematological Disease, Hepatic System Disease, Hereditary Disorder, Immunological Disease, Infectious Disease, Inflammatory Disease, Inflammatory Response, Metabolic Disease, Neurological Disease, Nutritional Disease, Op…	C00031 C00984 C00984 C00159 C00221 C02336 C02336 C08356 C00267 C00795 C00962 C15923 C15923 C01825 C00031 C00984 C00159 C00221 C02336 C00267 C00795 C00962 C15923	C6H12O6 C6H12O6 C6H12O6 C6H12O6 C6H12O6 C6H12O6 C6H12O6 C6H12O6 C6H12O6 C6H12O6 C6H12O6 C6H12O6 C6H12O6 C6H12O6 C6H12O6 C6H12O6 C6H12O6 C6H12O6 C6H12O6 C6H12O6 C6H12O6 C6H12O6 C6H12O6	(3R,4S,5S,6R)-6-(hydroxymethyl)oxane-2,3,4,5-tetrol (2S,3R,4S,5R,6R)-6-(hydroxymethyl)oxane-2,3,4,5-tetrol (2S,3R,4S,5R,6R)-6-(hydroxymethyl)oxane-2,3,4,5-tetrol (3S,4S,5S,6R)-6-(hydroxymethyl)oxane-2,3,4,5-tetrol (2R,3R,4S,5S,6R)-6-(hydroxymethyl)oxane-2,3,4,5-tetrol (2R,3S,4S,5R)-2,5-bis(hydroxymethyl)oxolane-2,3,4-triol (2R,3S,4S,5R)-2,5-bis(hydroxymethyl)oxolane-2,3,4-triol (2R,3S,4R,5S)-2-(h…	50-99-7 59-23-4 59-23-4 3458-28-4 492-61-5 53188-23-1 53188-23-1 87-79-6 492-62-6 87-81-0 7296-64-2 6027-89-0 6027-89-0 15572-79-9 50-99-7 59-23-4 3458-28-4 492-61-5 53188-23-1 492-62-6 87-81-0 7296-64-2 6027-89-0	OC[C@H]1OC(O)[C@H](O)[C@@H](O)[C@@H]1O OC[C@H]1O[C@H](O)[C@H](O)[C@@H](O)[C@H]1O OC[C@H]1O[C@H](O)[C@H](O)[C@@H](O)[C@H]1O OC[C@H]1OC(O)[C@@H](O)[C@@H](O)[C@@H]1O OC[C@H]1O[C@@H](O)[C@H](O)[C@@H](O)[C@@H]1O OC[C@H]1O[C@](O)(CO)[C@@H](O)[C@@H]1O OC[C@H]1O[C@](O)(CO)[C@@H](O)[C@@H]1O OC[C@@]1(O)OC[C@H](O)[C@@H](O)[C@@H]1O OC[C@H]1O[C@H](O)[C@H](O)[C@@H](O)[C@@H]1O OC[C@@H](O)[C@H](O)[C@H](O)C(=O)CO…	Carbohydrates and Carbohydrate Conjugates Carbohydrates and Carbohydrate Conjugates Carbohydrates and Carbohydrate Conjugates Carbohydrates and Carbohydrate Conjugates Carbohydrates and Carbohydrate Conjugates Carbohydrates and Carbohydrate Conjugates Carbohydrates and Carbohydrate Conjugates Carbohydrates and Carbohydrate Conjugates Carbohydrates and Carbohydrate Conjugates Carbohydrates and Car…	Monosaccharides Monosaccharides Monosaccharides Monosaccharides Monosaccharides Monosaccharides Monosaccharides Monosaccharides Monosaccharides Monosaccharides Monosaccharides Monosaccharides Monosaccharides Monosaccharides Monosaccharides Monosaccharides Monosaccharides Monosaccharides Monosaccharides Monosaccharides Monosaccharides Monosaccharides Monosaccharides	Aliphatic Heteromonocyclic CompoundsCarbohydrates and Carbohydrate ConjugatesD-galactopyranose(ChEBI) Aliphatic Heteromonocyclic CompoundsCarbohydrates and Carbohydrate ConjugatesD-galactopyranose(ChEBI) Aliphatic Heteromonocyclic CompoundsCarbohydrates and Carbohydrate ConjugatesD-galactopyranose(ChEBI) Aliphatic Heteromonocyclic CompoundsCarbohydrates and Carbohydrate ConjugatesD-galactopyranos…	Galactose Metabolism: SMP00043 & KEGG map00052, Gluconeogenesis: SMP00128 & KEGG map00010, Glucose-Alanine Cycle: SMP00127, Glycolysis: SMP00040 & KEGG map00010, Lactose Degradation: SMP00457, Lactose Synthesis: SMP00444, Transfer of Acetyl Groups into Mitochondria: SMP00466 Galactose Metabolism: SMP00043 & KEGG map00052, Lactose Degradation: SMP00457, Nucleotide Sugars Metabolism: SMP00010 & KEG…	Roferose ST, (+)-Glucose, Anhydrous dextrose, Cerelose, Cerelose 2001, Clearsweet 95, Clintose L, Corn sugar, CPC hydrate, D(+)-Glucose, Dextropur, Dextrose, Dextrosol, Glucodin, Glucolin, Glucose, Goldsugar, Grape sugar, Meritose, Staleydex 111, Staleydex 95M, Tabfine 097(HS), Vadex (+)-Galactose, 5abp, 8abp, alpha D-Galactose, alpha-D-Galactopyranose, alpha-D-Galactose, D-(+)-Galactose, D-Galac…	InChI=1S/C6H12O6/c7-1-2-3(8)4(9)5(10)6(11)12-2/h2-11H,1H2/t2-,3-,4+,5-,6?/m1/s1 InChI=1S/C6H12O6/c7-1-2-3(8)4(9)5(10)6(11)12-2/h2-11H,1H2/t2-,3+,4+,5-,6+/m1/s1 InChI=1S/C6H12O6/c7-1-2-3(8)4(9)5(10)6(11)12-2/h2-11H,1H2/t2-,3+,4+,5-,6+/m1/s1 InChI=1S/C6H12O6/c7-1-2-3(8)4(9)5(10)6(11)12-2/h2-11H,1H2/t2-,3-,4+,5+,6?/m1/s1 InChI=1S/C6H12O6/c7-1-2-3(8)4(9)5(10)6(11)12-2/h2-11H,1H2/t2-,3-,4+,5-,6-/m1/s1…
lysoPC.a.C17.0	lysoPC a C17:0	LysoPC(17:0) LysoPC(17:0)	HMDB12108 HMDB12108	chemical - endogenous mammalian	Immunological Disease, Inflammatory Disease, Inflammatory Response, Neurological Disease, Organismal Injury and Abnormalities	C04230 C04230	C25H52NO7P C25H52NO7P	(2-{[(2R)-3-(heptadecanoyloxy)-2-hydroxypropyl phosphonato]oxy}ethyl)trimethylazanium (2-{[(2R)-3-(heptadecanoyloxy)-2-hydroxypropyl phosphonato]oxy}ethyl)trimethylazanium		[H][C@@](O)(COC(=O)CCCCCCCCCCCCCCCC)COP([O-])(=O)OCC[N+](C)(C)C [H][C@@](O)(COC(=O)CCCCCCCCCCCCCCCC)COP([O-])(=O)OCC[N+](C)(C)C	Lipids Lipids	Glycerophospholipids Glycerophospholipids	Aliphatic Acyclic CompoundsMonoacylglycerophosphocholines(Lipidmaps) Aliphatic Acyclic CompoundsMonoacylglycerophosphocholines(Lipidmaps)		1-Heptadecanoyl-glycero-3-phosphocholine, LPC(17:0), LPC(17:0/0:0), LyPC(17:0), LyPC(17:0/0:0), lysoPC a C17:0, LysoPC(17:0), LysoPC(17:0/0:0), Lysophosphatidylcholine(17:0), Lysophosphatidylcholine(17:0/0:0) 1-Heptadecanoyl-glycero-3-phosphocholine, LPC(17:0), LPC(17:0/0:0), LyPC(17:0), LyPC(17:0/0:0), lysoPC a C17:0, LysoPC(17:0), LysoPC(17:0/0:0), Lysophosphatidylcholine(17:0), Lysophosphatidy…	InChI=1S/C25H52NO7P/c1-5-6-7-8-9-10-11-12-13-14-15-16-17-18-19-25(28)31-22-24(27)23-33-34(29,30)32-21-20-26(2,3)4/h24,27H,5-23H2,1-4H3/t24-/m1/s1 InChI=1S/C25H52NO7P/c1-5-6-7-8-9-10-11-12-13-14-15-16-17-18-19-25(28)31-22-24(27)23-33-34(29,30)32-21-20-26(2,3)4/h24,27H,5-23H2,1-4H3/t24-/m1/s1
lysoPC.a.C18.1	lysoPC a C18:1	LysoPC(18:1(9Z)) LysoPC(18:1(11Z)) LysoPC(18:1(9Z)) LysoPC(18:1(11Z))	HMDB02815 HMDB10385 HMDB02815 HMDB10385	chemical - endogenous mammalian	Immunological Disease, Inflammatory Disease, Inflammatory Response, Neurological Disease, Organismal Injury and Abnormalities	C04230 C04230 C04230 C04230	C26H52NO7P C26H52NO7P C26H52NO7P C26H52NO7P	(2-{[(2R)-2-hydroxy-3-[(9Z)-octadec-9-enoyloxy]propyl phosphonato]oxy}ethyl)trimethylazanium (2-{[(2R)-2-hydroxy-3-[(11Z)-octadec-11-enoyloxy]propyl phosphonato]oxy}ethyl)trimethylazanium (2-{[(2R)-2-hydroxy-3-[(9Z)-octadec-9-enoyloxy]propyl phosphonato]oxy}ethyl)trimethylazanium (2-{[(2R)-2-hydroxy-3-[(11Z)-octadec-11-enoyloxy]propyl phosphonato]oxy}ethyl)trimethylazanium	3542-29-8 3542-29-8	CCCCCCCC\C=C/CCCCCCCC(=O)OC[C@@]([H])(O)COP([O-])(=O)OCC[N+](C)(C)C CCCCCC\C=C/CCCCCCCCCC(=O)OC[C@@]([H])(O)COP([O-])(=O)OCC[N+](C)(C)C CCCCCCCC\C=C/CCCCCCCC(=O)OC[C@@]([H])(O)COP([O-])(=O)OCC[N+](C)(C)C CCCCCC\C=C/CCCCCCCCCC(=O)OC[C@@]([H])(O)COP([O-])(=O)OCC[N+](C)(C)C	Lipids Lipids Lipids Lipids	Glycerophospholipids Glycerophospholipids Glycerophospholipids Glycerophospholipids	Aliphatic Acyclic Compounds Aliphatic Acyclic Compounds Aliphatic Acyclic Compounds Aliphatic Acyclic Compounds		1-(9Z-Octadecenoyl)-sn-glycero-3-phosphocholine, 1-Oleoyl-sn-glycero-3-phosphocholine, 1-Oleoylglycerophosphocholine, 3-Oleoyl-rac-glycerol-1-phosphorylcholine, Choline phosphate (ester) 3-ester with 1-monoolein, Choline phosphate 3-ester with 1-monoolein, GPCho(18:1(9Z)/0:0)[rac], LPC(18:1n9/0:0), LPC(18:1w9/0:0), LyPC(18:1), LyPC(18:1/0:0), LyPC(18:1w9/0:0), lysoPC a C18:1, LysoPC(18:1), LysoPC…	InChI=1S/C26H52NO7P/c1-5-6-7-8-9-10-11-12-13-14-15-16-17-18-19-20-26(29)32-23-25(28)24-34-35(30,31)33-22-21-27(2,3)4/h12-13,25,28H,5-11,14-24H2,1-4H3/b13-12-/t25-/m1/s1 InChI=1S/C26H52NO7P/c1-5-6-7-8-9-10-11-12-13-14-15-16-17-18-19-20-26(29)32-23-25(28)24-34-35(30,31)33-22-21-27(2,3)4/h10-11,25,28H,5-9,12-24H2,1-4H3/b11-10-/t25-/m1/s1 InChI=1S/C26H52NO7P/c1-5-6-7-8-9-10-11-12-13-14-15-16-17-18-19…
PC.aa.C32.1	PC aa C32:1	PC(14:0/18:1(11Z)) PC(14:0/18:1(9Z)) PC(16:0/16:1(9Z)) PC(18:1(9Z)/14:0) PC(14:0/18:1(11Z)) PC(14:0/18:1(9Z)) PC(16:0/16:1(9Z)) PC(18:1(9Z)/14:0)	HMDB07872 HMDB07873 HMDB07969 HMDB08097 HMDB07872 HMDB07873 HMDB07969 HMDB08097			C00157 C00157 C00157 C00157 C00157 C00157 C00157 C00157	C40H78NO8P C40H78NO8P C40H78NO8P C40H78NO8P C40H78NO8P C40H78NO8P C40H78NO8P C40H78NO8P	trimethyl(2-{[(2R)-2-[(11Z)-octadec-11-enoyloxy]-3-(tetradecanoyloxy)propyl phosphonato]oxy}ethyl)azanium trimethyl(2-{[(2R)-2-[(9Z)-octadec-9-enoyloxy]-3-(tetradecanoyloxy)propyl phosphonato]oxy}ethyl)azanium (2-{[(2R)-2-[(9Z)-hexadec-9-enoyloxy]-3-(hexadecanoyloxy)propyl phosphonato]oxy}ethyl)trimethylazanium trimethyl(2-{[(2R)-3-[(9Z)-octadec-9-enoyloxy]-2-(tetradecanoyloxy)propyl phosphonato]…		CCCCCCCCCCCCCC(=O)OC[C@]([H])(COP([O-])(=O)OCC[N+](C)(C)C)OC(=O)CCCCCCCCC\C=C/CCCCCC CCCCCCCCCCCCCC(=O)OC[C@]([H])(COP([O-])(=O)OCC[N+](C)(C)C)OC(=O)CCCCCCC\C=C/CCCCCCCC CCCCCCCCCCCCCCCC(=O)OC[C@]([H])(COP([O-])(=O)OCC[N+](C)(C)C)OC(=O)CCCCCCC\C=C/CCCCCC CCCCCCCCCCCCCC(=O)O[C@]([H])(COC(=O)CCCCCCC\C=C/CCCCCCCC)COP([O-])(=O)OCC[N+](C)(C)C CCCCCCCCCCCCCC(=O)OC[C@]([H])(COP([O-])(=O)OCC[N+](C)(C)C)O…	Lipids Lipids Lipids Lipids Lipids Lipids Lipids Lipids	Glycerophospholipids Glycerophospholipids Glycerophospholipids Glycerophospholipids Glycerophospholipids Glycerophospholipids Glycerophospholipids Glycerophospholipids	Aliphatic Acyclic Compounds Aliphatic Acyclic Compounds Aliphatic Acyclic Compounds Aliphatic Acyclic Compounds Aliphatic Acyclic Compounds Aliphatic Acyclic Compounds Aliphatic Acyclic Compounds Aliphatic Acyclic Compounds		1-Myristoyl-2-vaccenoyl-sn-glycero-3-phosphocholine, GPCho(14:0/18:1), GPCho(14:0/18:1n7), GPCho(14:0/18:1w7), GPCho(32:1), Lecithin, PC aa C32:1, PC(14:0/18:1), PC(14:0/18:1n7), PC(14:0/18:1w7), PC(32:1), Phosphatidylcholine(14:0/18:1), Phosphatidylcholine(14:0/18:1n7), Phosphatidylcholine(14:0/18:1w7), Phosphatidylcholine(32:1) 1-Myristoyl-2-oleoyl-sn-glycero-3-phosphocholine, GPCho(14:0/18:1),…	InChI=1S/C40H78NO8P/c1-6-8-10-12-14-16-18-19-20-21-23-25-27-29-31-33-40(43)49-38(37-48-50(44,45)47-35-34-41(3,4)5)36-46-39(42)32-30-28-26-24-22-17-15-13-11-9-7-2/h16,18,38H,6-15,17,19-37H2,1-5H3/b18-16-/t38-/m1/s1 InChI=1S/C40H78NO8P/c1-6-8-10-12-14-16-18-19-20-21-23-25-27-29-31-33-40(43)49-38(37-48-50(44,45)47-35-34-41(3,4)5)36-46-39(42)32-30-28-26-24-22-17-15-13-11-9-7-2/h19-20,38H,6-18,21-37H2…
PC.aa.C34.2	PC aa C34:2	PC(16:0/18:2(9Z,12Z)) PC(16:1(9Z)/18:1(11Z)) PC(16:1(9Z)/18:1(9Z)) PC(18:1(9Z)/16:1(9Z)) PC(18:2(9Z,12Z)/16:0) PC(16:0/18:2(9Z,12Z)) PC(16:1(9Z)/18:1(11Z)) PC(16:1(9Z)/18:1(9Z)) PC(18:1(9Z)/16:1(9Z)) PC(18:2(9Z,12Z)/16:0)	HMDB07973 HMDB08004 HMDB08005 HMDB08101 HMDB08133 HMDB07973 HMDB08004 HMDB08005 HMDB08101 HMDB08133			C00157 C00157 C00157 C00157 C00157 C00157 C00157 C00157 C00157 C00157	C42H80NO8P C42H80NO8P C42H80NO8P C42H80NO8P C42H80NO8P C42H80NO8P C42H80NO8P C42H80NO8P C42H80NO8P C42H80NO8P	(2-{[(2R)-3-(hexadecanoyloxy)-2-[(9Z,12Z)-octadeca-9,12-dienoyloxy]propyl phosphonato]oxy}ethyl)trimethylazanium (2-{[(2R)-3-[(9Z)-hexadec-9-enoyloxy]-2-[(11Z)-octadec-11-enoyloxy]propyl phosphonato]oxy}ethyl)trimethylazanium (2-{[(2R)-3-[(9Z)-hexadec-9-enoyloxy]-2-[(9Z)-octadec-9-enoyloxy]propyl phosphonato]oxy}ethyl)trimethylazanium (2-{[(2R)-2-[(9Z)-hexadec-9-enoyloxy]-3-[(9Z)-octadec-9-enoylo…		CCCCCCCCCCCCCCCC(=O)OC[C@]([H])(COP([O-])(=O)OCC[N+](C)(C)C)OC(=O)CCCCCCC\C=C/C\C=C/CCCCC CCCCCC\C=C/CCCCCCCCCC(=O)O[C@]([H])(COC(=O)CCCCCCC\C=C/CCCCCC)COP([O-])(=O)OCC[N+](C)(C)C CCCCCCCC\C=C/CCCCCCCC(=O)O[C@]([H])(COC(=O)CCCCCCC\C=C/CCCCCC)COP([O-])(=O)OCC[N+](C)(C)C CCCCCCCC\C=C/CCCCCCCC(=O)OC[C@]([H])(COP([O-])(=O)OCC[N+](C)(C)C)OC(=O)CCCCCCC\C=C/CCCCCC CCCCCCCCCCCCCCCC(=O)O[C@]([H])(COC(=O)C…	Lipids Lipids Lipids Lipids Lipids Lipids Lipids Lipids Lipids Lipids	Glycerophospholipids Glycerophospholipids Glycerophospholipids Glycerophospholipids Glycerophospholipids Glycerophospholipids Glycerophospholipids Glycerophospholipids Glycerophospholipids Glycerophospholipids	Aliphatic Acyclic Compounds Aliphatic Acyclic Compounds Aliphatic Acyclic Compounds Aliphatic Acyclic Compounds Aliphatic Acyclic Compounds Aliphatic Acyclic Compounds Aliphatic Acyclic Compounds Aliphatic Acyclic Compounds Aliphatic Acyclic Compounds Aliphatic Acyclic Compounds		1-Palmitoyl-2-linoleoyl-sn-glycero-3-phosphocholine, GPCho(16:0/18:2), GPCho(16:0/18:2n6), GPCho(16:0/18:2w6), GPCho(34:2), Lecithin, PC aa C34:2, PC(16:0/18:2), PC(16:0/18:2n6), PC(16:0/18:2w6), PC(34:2), Phosphatidylcholine(16:0/18:2), Phosphatidylcholine(16:0/18:2n6), Phosphatidylcholine(16:0/18:2w6), Phosphatidylcholine(34:2) 1-Palmitoleoyl-2-vaccenoyl-sn-glycero-3-phosphocholine, GPCho(16:1/…	InChI=1S/C42H80NO8P/c1-6-8-10-12-14-16-18-20-21-23-25-27-29-31-33-35-42(45)51-40(39-50-52(46,47)49-37-36-43(3,4)5)38-48-41(44)34-32-30-28-26-24-22-19-17-15-13-11-9-7-2/h14,16,20-21,40H,6-13,15,17-19,22-39H2,1-5H3/b16-14-,21-20-/t40-/m1/s1 InChI=1S/C42H80NO8P/c1-6-8-10-12-14-16-18-20-21-23-25-27-29-31-33-35-42(45)51-40(39-50-52(46,47)49-37-36-43(3,4)5)38-48-41(44)34-32-30-28-26-24-22-19-17-15-13-1…
PC.aa.C36.5	PC aa C36:5	PC(16:0/20:5(5Z,8Z,11Z,14Z,17Z)) PC(16:1(9Z)/20:4(5Z,8Z,11Z,14Z)) PC(16:0/20:5(5Z,8Z,11Z,14Z,17Z)) PC(16:1(9Z)/20:4(5Z,8Z,11Z,14Z))	HMDB07984 HMDB08015 HMDB07984 HMDB08015	chemical - endogenous mammalian		C00157 C00157 C00157 C00157	C44H78NO8P C44H78NO8P C44H78NO8P C44H78NO8P	(2-{[(2R)-3-(hexadecanoyloxy)-2-[(5Z,8Z,11Z,14Z,17Z)-icosa-5,8,11,14,17-pentaenoyloxy]propyl phosphonato]oxy}ethyl)trimethylazanium (2-{[(2R)-3-[(9Z)-hexadec-9-enoyloxy]-2-[(5Z,8Z,11Z,14Z)-icosa-5,8,11,14-tetraenoyloxy]propyl phosphonato]oxy}ethyl)trimethylazanium (2-{[(2R)-3-(hexadecanoyloxy)-2-[(5Z,8Z,11Z,14Z,17Z)-icosa-5,8,11,14,17-pentaenoyloxy]propyl phosphonato]oxy}ethyl)trimethylazanium (2…		CCCCCCCCCCCCCCCC(=O)OC[C@]([H])(COP([O-])(=O)OCC[N+](C)(C)C)OC(=O)CCC\C=C/C\C=C/C\C=C/C\C=C/C\C=C/CC CCCCCC\C=C/CCCCCCCC(=O)OC[C@]([H])(COP([O-])(=O)OCC[N+](C)(C)C)OC(=O)CCC\C=C/C\C=C/C\C=C/C\C=C/CCCCC CCCCCCCCCCCCCCCC(=O)OC[C@]([H])(COP([O-])(=O)OCC[N+](C)(C)C)OC(=O)CCC\C=C/C\C=C/C\C=C/C\C=C/C\C=C/CC CCCCCC\C=C/CCCCCCCC(=O)OC[C@]([H])(COP([O-])(=O)OCC[N+](C)(C)C)OC(=O)CCC\C=C/C\C=C/C\C=C/C\C=C/C…	Lipids Lipids Lipids Lipids	Glycerophospholipids Glycerophospholipids Glycerophospholipids Glycerophospholipids	Aliphatic Acyclic Compounds Aliphatic Acyclic Compounds Aliphatic Acyclic Compounds Aliphatic Acyclic Compounds		1-Palmitoyl-2-eicosapentaenoyl-sn-glycero-3-phosphocholine, GPCho(16:0/20:5), GPCho(16:0/20:5n3), GPCho(16:0/20:5w3), GPCho(36:5), Lecithin, PC aa C36:5, PC(16:0/20:5), PC(16:0/20:5n3), PC(16:0/20:5w3), PC(36:5), Phosphatidylcholine(16:0/20:5), Phosphatidylcholine(16:0/20:5n3), Phosphatidylcholine(16:0/20:5w3), Phosphatidylcholine(36:5) 1-Palmitoleoyl-2-arachidonoyl-sn-glycero-3-phosphocholine, G…	InChI=1S/C44H78NO8P/c1-6-8-10-12-14-16-18-20-21-22-23-25-27-29-31-33-35-37-44(47)53-42(41-52-54(48,49)51-39-38-45(3,4)5)40-50-43(46)36-34-32-30-28-26-24-19-17-15-13-11-9-7-2/h8,10,14,16,20-21,23,25,29,31,42H,6-7,9,11-13,15,17-19,22,24,26-28,30,32-41H2,1-5H3/b10-8-,16-14-,21-20-,25-23-,31-29-/t42-/m1/s1 InChI=1S/C44H78NO8P/c1-6-8-10-12-14-16-18-20-21-22-23-25-27-29-31-33-35-37-44(47)53-42(41-52-54…
PC.aa.C38.3	PC aa C38:3	PC(18:0/20:3(5Z,8Z,11Z)) PC(18:0/20:3(8Z,11Z,14Z)) PC(18:0/20:3(5Z,8Z,11Z)) PC(18:0/20:3(8Z,11Z,14Z))	HMDB08046 HMDB08047 HMDB08046 HMDB08047	chemical - endogenous mammalian		C00157 C00157 C00157 C00157	C46H86NO8P C46H86NO8P C46H86NO8P C46H86NO8P	(2-{[(2R)-2-[(5Z,8Z,11Z)-icosa-5,8,11-trienoyloxy]-3-(octadecanoyloxy)propyl phosphonato]oxy}ethyl)trimethylazanium (2-{[(2R)-2-[(8Z,11Z,14Z)-icosa-8,11,14-trienoyloxy]-3-(octadecanoyloxy)propyl phosphonato]oxy}ethyl)trimethylazanium (2-{[(2R)-2-[(5Z,8Z,11Z)-icosa-5,8,11-trienoyloxy]-3-(octadecanoyloxy)propyl phosphonato]oxy}ethyl)trimethylazanium (2-{[(2R)-2-[(8Z,11Z,14Z)-icosa-8,11,14-trienoylo…		CCCCCCCCCCCCCCCCCC(=O)OC[C@]([H])(COP([O-])(=O)OCC[N+](C)(C)C)OC(=O)CCC\C=C/C\C=C/C\C=C/CCCCCCCC CCCCCCCCCCCCCCCCCC(=O)OC[C@]([H])(COP([O-])(=O)OCC[N+](C)(C)C)OC(=O)CCCCCC\C=C/C\C=C/C\C=C/CCCCC CCCCCCCCCCCCCCCCCC(=O)OC[C@]([H])(COP([O-])(=O)OCC[N+](C)(C)C)OC(=O)CCC\C=C/C\C=C/C\C=C/CCCCCCCC CCCCCCCCCCCCCCCCCC(=O)OC[C@]([H])(COP([O-])(=O)OCC[N+](C)(C)C)OC(=O)CCCCCC\C=C/C\C=C/C\C=C/CCCCC	Lipids Lipids Lipids Lipids	Glycerophospholipids Glycerophospholipids Glycerophospholipids Glycerophospholipids	Aliphatic Acyclic Compounds Aliphatic Acyclic Compounds Aliphatic Acyclic Compounds Aliphatic Acyclic Compounds		1-Stearoyl-2-meadoyl-sn-glycero-3-phosphocholine, GPCho(18:0/20:3), GPCho(18:0/20:3n9), GPCho(18:0/20:3w9), GPCho(38:3), Lecithin, PC aa C38:3, PC(18:0/20:3), PC(18:0/20:3n9), PC(18:0/20:3w9), PC(38:3), Phosphatidylcholine(18:0/20:3), Phosphatidylcholine(18:0/20:3n9), Phosphatidylcholine(18:0/20:3w9), Phosphatidylcholine(38:3) 1-Stearoyl-2-homo-g-linolenoyl-sn-glycero-3-phosphocholine, 1-Stearoyl…	InChI=1S/C46H86NO8P/c1-6-8-10-12-14-16-18-20-22-23-25-27-29-31-33-35-37-39-46(49)55-44(43-54-56(50,51)53-41-40-47(3,4)5)42-52-45(48)38-36-34-32-30-28-26-24-21-19-17-15-13-11-9-7-2/h20,22,25,27,31,33,44H,6-19,21,23-24,26,28-30,32,34-43H2,1-5H3/b22-20-,27-25-,33-31-/t44-/m1/s1 InChI=1S/C46H86NO8P/c1-6-8-10-12-14-16-18-20-22-23-25-27-29-31-33-35-37-39-46(49)55-44(43-54-56(50,51)53-41-40-47(3,4)5)42-…
PC.aa.C40.3	PC aa C40:3
PC.aa.C40.6	PC aa C40:6	PC(18:0/22:6(4Z,7Z,10Z,13Z,16Z,19Z)) PC(18:1(11Z)/22:5(7Z,10Z,13Z,16Z,19Z)) PC(18:1(9Z)/22:5(7Z,10Z,13Z,16Z,19Z)) PC(18:0/22:6(4Z,7Z,10Z,13Z,16Z,19Z)) PC(18:1(11Z)/22:5(7Z,10Z,13Z,16Z,19Z)) PC(18:1(9Z)/22:5(7Z,10Z,13Z,16Z,19Z))	HMDB08057 HMDB08089 HMDB08122 HMDB08057 HMDB08089 HMDB08122	chemical - endogenous mammalian		C00157 C00157 C00157 C00157 C00157 C00157	C48H84NO8P C48H84NO8P C48H84NO8P C48H84NO8P C48H84NO8P C48H84NO8P	(2-{[(2R)-2-[(4Z,7Z,10Z,13Z,16Z,19Z)-docosa-4,7,10,13,16,19-hexaenoyloxy]-3-(octadecanoyloxy)propyl phosphonato]oxy}ethyl)trimethylazanium (2-{[(2R)-2-[(7Z,10Z,13Z,16Z,19Z)-docosa-7,10,13,16,19-pentaenoyloxy]-3-[(11Z)-octadec-11-enoyloxy]propyl phosphonato]oxy}ethyl)trimethylazanium (2-{[(2R)-2-[(7Z,10Z,13Z,16Z,19Z)-docosa-7,10,13,16,19-pentaenoyloxy]-3-[(9Z)-octadec-9-enoyloxy]propyl phosphonato…		CCCCCCCCCCCCCCCCCC(=O)OC[C@]([H])(COP([O-])(=O)OCC[N+](C)(C)C)OC(=O)CC\C=C/C\C=C/C\C=C/C\C=C/C\C=C/C\C=C/CC CCCCCC\C=C/CCCCCCCCCC(=O)OC[C@]([H])(COP([O-])(=O)OCC[N+](C)(C)C)OC(=O)CCCCC\C=C/C\C=C/C\C=C/C\C=C/C\C=C/CC CCCCCCCC\C=C/CCCCCCCC(=O)OC[C@]([H])(COP([O-])(=O)OCC[N+](C)(C)C)OC(=O)CCCCC\C=C/C\C=C/C\C=C/C\C=C/C\C=C/CC CCCCCCCCCCCCCCCCCC(=O)OC[C@]([H])(COP([O-])(=O)OCC[N+](C)(C)C)OC(=O)CC\C=C/…	Lipids Lipids Lipids Lipids Lipids Lipids	Glycerophospholipids Glycerophospholipids Glycerophospholipids Glycerophospholipids Glycerophospholipids Glycerophospholipids	Aliphatic Acyclic Compounds Aliphatic Acyclic Compounds Aliphatic Acyclic Compounds Aliphatic Acyclic Compounds Aliphatic Acyclic Compounds Aliphatic Acyclic Compounds		1-Stearoyl-2-docosahexaenoyl-sn-glycero-3-phosphocholine, GPCho(18:0/22:6), GPCho(18:0/22:6n3), GPCho(18:0/22:6w3), GPCho(40:6), Lecithin, PC aa C40:6, PC(18:0/22:6), PC(18:0/22:6n3), PC(18:0/22:6w3), PC(40:6), Phosphatidylcholine(18:0/22:6), Phosphatidylcholine(18:0/22:6n3), Phosphatidylcholine(18:0/22:6w3), Phosphatidylcholine(40:6) 1-Vaccenoyl-2-docosapentaenoyl-sn-glycero-3-phosphocholine, GP…	InChI=1S/C48H84NO8P/c1-6-8-10-12-14-16-18-20-22-23-24-25-27-29-31-33-35-37-39-41-48(51)57-46(45-56-58(52,53)55-43-42-49(3,4)5)44-54-47(50)40-38-36-34-32-30-28-26-21-19-17-15-13-11-9-7-2/h8,10,14,16,20,22,24-25,29,31,35,37,46H,6-7,9,11-13,15,17-19,21,23,26-28,30,32-34,36,38-45H2,1-5H3/b10-8-,16-14-,22-20-,25-24-,31-29-,37-35-/t46-/m1/s1 InChI=1S/C48H84NO8P/c1-6-8-10-12-14-16-18-20-22-23-24-25-27-2…
PC.aa.C42.5	PC aa C42:5	PC(20:0/22:5(7Z,10Z,13Z,16Z,19Z)) PC(20:0/22:5(7Z,10Z,13Z,16Z,19Z))	HMDB08287 HMDB08287			C00157 C00157	C50H90NO8P C50H90NO8P	(2-{[(2R)-2-[(7Z,10Z,13Z,16Z,19Z)-docosa-7,10,13,16,19-pentaenoyloxy]-3-(icosanoyloxy)propyl phosphonato]oxy}ethyl)trimethylazanium (2-{[(2R)-2-[(7Z,10Z,13Z,16Z,19Z)-docosa-7,10,13,16,19-pentaenoyloxy]-3-(icosanoyloxy)propyl phosphonato]oxy}ethyl)trimethylazanium		CCCCCCCCCCCCCCCCCCCC(=O)OC[C@]([H])(COP([O-])(=O)OCC[N+](C)(C)C)OC(=O)CCCCC\C=C/C\C=C/C\C=C/C\C=C/C\C=C/CC CCCCCCCCCCCCCCCCCCCC(=O)OC[C@]([H])(COP([O-])(=O)OCC[N+](C)(C)C)OC(=O)CCCCC\C=C/C\C=C/C\C=C/C\C=C/C\C=C/CC	Lipids Lipids	Glycerophospholipids Glycerophospholipids	Aliphatic Acyclic Compounds Aliphatic Acyclic Compounds		1-Arachidonyl-2-docosapentaenoyl-sn-glycero-3-phosphocholine, GPCho(20:0/22:5), GPCho(20:0/22:5n3), GPCho(20:0/22:5w3), GPCho(42:5), Lecithin, PC aa C42:5, PC(20:0/22:5), PC(20:0/22:5n3), PC(20:0/22:5w3), PC(42:5), Phosphatidylcholine(20:0/22:5), Phosphatidylcholine(20:0/22:5n3), Phosphatidylcholine(20:0/22:5w3), Phosphatidylcholine(42:5) 1-Arachidonyl-2-docosapentaenoyl-sn-glycero-3-phosphocholi…	InChI=1S/C50H90NO8P/c1-6-8-10-12-14-16-18-20-22-24-25-27-29-31-33-35-37-39-41-43-50(53)59-48(47-58-60(54,55)57-45-44-51(3,4)5)46-56-49(52)42-40-38-36-34-32-30-28-26-23-21-19-17-15-13-11-9-7-2/h8,10,14,16,20,22,25,27,31,33,48H,6-7,9,11-13,15,17-19,21,23-24,26,28-30,32,34-47H2,1-5H3/b10-8-,16-14-,22-20-,27-25-,33-31-/t48-/m1/s1 InChI=1S/C50H90NO8P/c1-6-8-10-12-14-16-18-20-22-24-25-27-29-31-33-35-37…
PC.ae.C34.0	PC ae C34:0	PC(o-16:0/18:0) PC(o-16:0/18:0)	HMDB13405 HMDB13405	chemical - endogenous mammalian			C42H86NO7P C42H86NO7P	(2-{[(2R)-3-(hexadecyloxy)-2-(octadecanoyloxy)propyl phosphonato]oxy}ethyl)trimethylazanium (2-{[(2R)-3-(hexadecyloxy)-2-(octadecanoyloxy)propyl phosphonato]oxy}ethyl)trimethylazanium		[H][C@@](COCCCCCCCCCCCCCCCC)(COP([O-])(=O)OCC[N+](C)(C)C)OC(=O)CCCCCCCCCCCCCCCCC [H][C@@](COCCCCCCCCCCCCCCCC)(COP([O-])(=O)OCC[N+](C)(C)C)OC(=O)CCCCCCCCCCCCCCCCC	Lipids Lipids	Glycerophospholipids Glycerophospholipids	1-alkyl,2-acylglycerophosphocholines(Lipidmaps)Aliphatic Acyclic Compounds 1-alkyl,2-acylglycerophosphocholines(Lipidmaps)Aliphatic Acyclic Compounds		1-Palmityl-2-stearoyl-sn-glycero-3-phosphocholine, GPCho(16:0/18:0), GPCho(34:0), Lecithin, PC ae C34:0, PC(16:0/18:0), PC(34:0), PC(O-34:0), Phosphatidylcholine(16:0/18:0), Phosphatidylcholine(34:0) 1-Palmityl-2-stearoyl-sn-glycero-3-phosphocholine, GPCho(16:0/18:0), GPCho(34:0), Lecithin, PC ae C34:0, PC(16:0/18:0), PC(34:0), PC(O-34:0), Phosphatidylcholine(16:0/18:0), Phosphatidylcholine(34:0)	InChI=1S/C42H86NO7P/c1-6-8-10-12-14-16-18-20-22-23-25-27-29-31-33-35-42(44)50-41(40-49-51(45,46)48-38-36-43(3,4)5)39-47-37-34-32-30-28-26-24-21-19-17-15-13-11-9-7-2/h41H,6-40H2,1-5H3/t41-/m1/s1 InChI=1S/C42H86NO7P/c1-6-8-10-12-14-16-18-20-22-23-25-27-29-31-33-35-42(44)50-41(40-49-51(45,46)48-38-36-43(3,4)5)39-47-37-34-32-30-28-26-24-21-19-17-15-13-11-9-7-2/h41H,6-40H2,1-5H3/t41-/m1/s1
PC.ae.C34.3	PC ae C34:3	PC(P-16:0/18:2(9Z,12Z)) PC(P-16:0/18:2(9Z,12Z))	HMDB11211 HMDB11211				C42H80NO7P C42H80NO7P	(2-{[(2R)-3-[(1Z)-hexadec-1-en-1-yloxy]-2-[(9Z,12Z)-octadeca-9,12-dienoyloxy]propyl phosphonato]oxy}ethyl)trimethylazanium (2-{[(2R)-3-[(1Z)-hexadec-1-en-1-yloxy]-2-[(9Z,12Z)-octadeca-9,12-dienoyloxy]propyl phosphonato]oxy}ethyl)trimethylazanium		CCCCCCCCCCCCCC\C=C/OC[C@]([H])(COP([O-])(=O)OCC[N+](C)(C)C)OC(=O)CCCCCCC\C=C/C\C=C/CCCCC CCCCCCCCCCCCCC\C=C/OC[C@]([H])(COP([O-])(=O)OCC[N+](C)(C)C)OC(=O)CCCCCCC\C=C/C\C=C/CCCCC	Lipids Lipids	Glycerophospholipids Glycerophospholipids	Aliphatic Acyclic Compounds Aliphatic Acyclic Compounds		1-(1-Enyl-palmitoyl)-2-linoleoyl-sn-glycero-3-phosphocholine, GPCho(16:0/18:2), GPCho(16:0/18:2n6), GPCho(16:0/18:2w6), GPCho(34:2), Lecithin, PC aa C34:2, PC(16:0/18:2), PC(16:0/18:2n6), PC(16:0/18:2w6), PC(34:2), Phosphatidylcholine(16:0/18:2), Phosphatidylcholine(16:0/18:2n6), Phosphatidylcholine(16:0/18:2w6), Phosphatidylcholine(34:2) 1-(1-Enyl-palmitoyl)-2-linoleoyl-sn-glycero-3-phosphocholi…	InChI=1S/C42H80NO7P/c1-6-8-10-12-14-16-18-20-22-23-25-27-29-31-33-35-42(44)50-41(40-49-51(45,46)48-38-36-43(3,4)5)39-47-37-34-32-30-28-26-24-21-19-17-15-13-11-9-7-2/h14,16,20,22,34,37,41H,6-13,15,17-19,21,23-33,35-36,38-40H2,1-5H3/b16-14-,22-20-,37-34-/t41-/m1/s1 InChI=1S/C42H80NO7P/c1-6-8-10-12-14-16-18-20-22-23-25-27-29-31-33-35-42(44)50-41(40-49-51(45,46)48-38-36-43(3,4)5)39-47-37-34-32-30-28-…
PC.ae.C38.1	PC ae C38:1	PC ae C38:1	HMDB13430	chemical - endogenous mammalian			C46H92NO7P	(2-{[(2R)-2-(icosanoyloxy)-3-[(9Z)-octadec-9-en-1-yloxy]propyl phosphonato]oxy}ethyl)trimethylazanium		CCCCCCCCCCCCCCCCCCCC(=O)O[C@]([H])(COCCCCCCCC\C=C/CCCCCCCC)COP([O-])(=O)OCC[N+](C)(C)C	Lipids	Glycerophospholipids	Aliphatic Acyclic Compounds		1-Oleyl-2-arachidonyl-sn-glycero-3-phosphocholine, GPCho(18:1/20:0), GPCho(18:1n9/20:0), GPCho(18:1w9/20:0), GPCho(38:1), Lecithin, PC ae C38:1, PC(18:1/20:0), PC(18:1n9/20:0), PC(18:1w9/20:0), PC(38:1), PC(O-38:1), Phosphatidylcholine(18:1/20:0), Phosphatidylcholine(18:1n9/20:0), Phosphatidylcholine(18:1w9/20:0), Phosphatidylcholine(38:1)	InChI=1S/C46H92NO7P/c1-6-8-10-12-14-16-18-20-22-24-25-27-29-31-33-35-37-39-46(48)54-45(44-53-55(49,50)52-42-40-47(3,4)5)43-51-41-38-36-34-32-30-28-26-23-21-19-17-15-13-11-9-7-2/h21,23,45H,6-20,22,24-44H2,1-5H3/b23-21-/t45-/m1/s1
PC.ae.C40.0	PC ae C40:0	PC(o-18:0/22:0) PC(o-18:0/22:0)	HMDB13421 HMDB13421	#N/A	#N/A		C48H98NO7P C48H98NO7P	(2-{[(2R)-2-(docosanoyloxy)-3-(octadecyloxy)propyl phosphonato]oxy}ethyl)trimethylazanium (2-{[(2R)-2-(docosanoyloxy)-3-(octadecyloxy)propyl phosphonato]oxy}ethyl)trimethylazanium		[H][C@@](COCCCCCCCCCCCCCCCCCC)(COP([O-])(=O)OCC[N+](C)(C)C)OC(=O)CCCCCCCCCCCCCCCCCCCCC [H][C@@](COCCCCCCCCCCCCCCCCCC)(COP([O-])(=O)OCC[N+](C)(C)C)OC(=O)CCCCCCCCCCCCCCCCCCCCC	Lipids Lipids	Glycerophospholipids Glycerophospholipids	1-alkyl,2-acylglycerophosphocholines(Lipidmaps)Aliphatic Acyclic Compounds 1-alkyl,2-acylglycerophosphocholines(Lipidmaps)Aliphatic Acyclic Compounds		1-Stearyl-2-behenoyl-sn-glycero-3-phosphocholine, GPCho(18:0/22:0), GPCho(40:0), Lecithin, PC ae C40:0, PC(18:0/22:0), PC(40:0), PC(O-40:0), Phosphatidylcholine(18:0/22:0), Phosphatidylcholine(40:0) 1-Stearyl-2-behenoyl-sn-glycero-3-phosphocholine, GPCho(18:0/22:0), GPCho(40:0), Lecithin, PC ae C40:0, PC(18:0/22:0), PC(40:0), PC(O-40:0), Phosphatidylcholine(18:0/22:0), Phosphatidylcholine(40:0)	InChI=1S/C48H98NO7P/c1-6-8-10-12-14-16-18-20-22-24-25-26-27-29-31-33-35-37-39-41-48(50)56-47(46-55-57(51,52)54-44-42-49(3,4)5)45-53-43-40-38-36-34-32-30-28-23-21-19-17-15-13-11-9-7-2/h47H,6-46H2,1-5H3/t47-/m1/s1 InChI=1S/C48H98NO7P/c1-6-8-10-12-14-16-18-20-22-24-25-26-27-29-31-33-35-37-39-41-48(50)56-47(46-55-57(51,52)54-44-42-49(3,4)5)45-53-43-40-38-36-34-32-30-28-23-21-19-17-15-13-11-9-7-2/h47H…
PC.ae.C40.3	PC ae C40:3	PC ae C40:3	HMDB13445	chemical - endogenous mammalian			C48H92NO7P	(2-{[(2R)-3-(docosyloxy)-2-[(6Z,9Z,12Z)-octadeca-6,9,12-trienoyloxy]propyl phosphonato]oxy}ethyl)trimethylazanium		CCCCCCCCCCCCCCCCCCCCCCOC[C@]([H])(COP([O-])(=O)OCC[N+](C)(C)C)OC(=O)CCCC\C=C/C\C=C/C\C=C/CCCCC	Lipids	Glycerophospholipids	Aliphatic Acyclic Compounds		1-Behenyl-2-g-linolenoyl-sn-glycero-3-phosphocholine, 1-Behenyl-2-gamma-linolenoyl-sn-glycero-3-phosphocholine, GPCho(22:0/18:3), GPCho(22:0/18:3n6), GPCho(22:0/18:3w6), GPCho(40:3), Lecithin, PC ae C40:3, PC(22:0/18:3), PC(22:0/18:3n6), PC(22:0/18:3w6), PC(40:3), PC(O-40:3), Phosphatidylcholine(22:0/18:3), Phosphatidylcholine(22:0/18:3n6), Phosphatidylcholine(22:0/18:3w6), Phosphatidylcholine(40…	InChI=1S/C48H92NO7P/c1-6-8-10-12-14-16-18-20-22-23-24-25-26-28-30-32-34-36-38-40-43-53-45-47(46-55-57(51,52)54-44-42-49(3,4)5)56-48(50)41-39-37-35-33-31-29-27-21-19-17-15-13-11-9-7-2/h15,17,21,27,31,33,47H,6-14,16,18-20,22-26,28-30,32,34-46H2,1-5H3/b17-15-,27-21-,33-31-/t47-/m1/s1
PC.ae.C42.0	PC ae C42:0	PC(o-20:0/22:0) PC(o-20:0/22:0)	HMDB13443 HMDB13443				C50H102NO7P C50H102NO7P	(2-{[(2R)-2-(docosanoyloxy)-3-(icosyloxy)propyl phosphonato]oxy}ethyl)trimethylazanium (2-{[(2R)-2-(docosanoyloxy)-3-(icosyloxy)propyl phosphonato]oxy}ethyl)trimethylazanium		[H][C@@](COCCCCCCCCCCCCCCCCCCCC)(COP([O-])(=O)OCC[N+](C)(C)C)OC(=O)CCCCCCCCCCCCCCCCCCCCC [H][C@@](COCCCCCCCCCCCCCCCCCCCC)(COP([O-])(=O)OCC[N+](C)(C)C)OC(=O)CCCCCCCCCCCCCCCCCCCCC	Lipids Lipids	Glycerophospholipids Glycerophospholipids	1-alkyl,2-acylglycerophosphocholines(Lipidmaps)Aliphatic Acyclic Compounds 1-alkyl,2-acylglycerophosphocholines(Lipidmaps)Aliphatic Acyclic Compounds		1-Arachidyl-2-behenoyl-sn-glycero-3-phosphocholine, GPCho(20:0/22:0), GPCho(42:0), Lecithin, PC ae C42:0, PC(20:0/22:0), PC(42:0), PC(O-42:0), Phosphatidylcholine(20:0/22:0), Phosphatidylcholine(42:0) 1-Arachidyl-2-behenoyl-sn-glycero-3-phosphocholine, GPCho(20:0/22:0), GPCho(42:0), Lecithin, PC ae C42:0, PC(20:0/22:0), PC(42:0), PC(O-42:0), Phosphatidylcholine(20:0/22:0), Phosphatidylcholine(42:…	InChI=1S/C50H102NO7P/c1-6-8-10-12-14-16-18-20-22-24-26-27-29-31-33-35-37-39-41-43-50(52)58-49(48-57-59(53,54)56-46-44-51(3,4)5)47-55-45-42-40-38-36-34-32-30-28-25-23-21-19-17-15-13-11-9-7-2/h49H,6-48H2,1-5H3/t49-/m1/s1 InChI=1S/C50H102NO7P/c1-6-8-10-12-14-16-18-20-22-24-26-27-29-31-33-35-37-39-41-43-50(52)58-49(48-57-59(53,54)56-46-44-51(3,4)5)47-55-45-42-40-38-36-34-32-30-28-25-23-21-19-17-15-13…
PC.ae.C44.4	PC ae C44:4	PC ae C44:4	HMDB13453	chemical - endogenous mammalian			C52H98NO7P	(2-{[(2R)-3-[(13Z)-docos-13-en-1-yloxy]-2-[(10Z,13Z,16Z)-docosa-10,13,16-trienoyloxy]propyl phosphonato]oxy}ethyl)trimethylazanium		CCCCCCCC\C=C/CCCCCCCCCCCCOC[C@]([H])(COP([O-])(=O)OCC[N+](C)(C)C)OC(=O)CCCCCCCC\C=C/C\C=C/C\C=C/CCCCC	Lipids	Glycerophospholipids	Aliphatic Acyclic Compounds		1-Erucyl-2-(10Z, 13Z, 16Z-docosatrienoyl)-sn-glycero-3-phosphocholine, GPCho(22:1/22:3), GPCho(22:1n9/22:3n6), GPCho(22:1w9/22:3w6), GPCho(44:4), Lecithin, PC ae C44:4, PC(22:1/22:3), PC(22:1n9/22:3n6), PC(22:1w9/22:3w6), PC(44:4), PC(O-44:4), Phosphatidylcholine(22:1/22:3), Phosphatidylcholine(22:1n9/22:3n6), Phosphatidylcholine(22:1w9/22:3w6), Phosphatidylcholine(44:4)	InChI=1S/C52H98NO7P/c1-6-8-10-12-14-16-18-20-22-24-26-28-30-32-34-36-38-40-42-44-47-57-49-51(50-59-61(55,56)58-48-46-53(3,4)5)60-52(54)45-43-41-39-37-35-33-31-29-27-25-23-21-19-17-15-13-11-9-7-2/h15,17,20-23,27,29,51H,6-14,16,18-19,24-26,28,30-50H2,1-5H3/b17-15-,22-20-,23-21-,29-27-/t51-/m1/s1
PC.ae.C44.5	PC ae C44:5	PC ae C44:5	HMDB13456	chemical - endogenous mammalian			C52H96NO7P	(2-{[(2R)-2-[(10Z,13Z,16Z)-docosa-10,13,16-trienoyloxy]-3-[(13Z,16Z)-docosa-13,16-dien-1-yloxy]propyl phosphonato]oxy}ethyl)trimethylazanium		CCCCC\C=C/C\C=C/CCCCCCCCCCCCOC[C@]([H])(COP([O-])(=O)OCC[N+](C)(C)C)OC(=O)CCCCCCCC\C=C/C\C=C/C\C=C/CCCCC	Lipids	Glycerophospholipids	Aliphatic Acyclic Compounds		1-Docosadienyl-2-(10Z, 13Z, 16Z-docosatrienoyl)-sn-glycero-3-phosphocholine, GPCho(22:2/22:3), GPCho(22:2n6/22:3n6), GPCho(22:2w6/22:3w6), GPCho(44:5), Lecithin, PC ae C44:5, PC(22:2/22:3), PC(22:2n6/22:3n6), PC(22:2w6/22:3w6), PC(44:5), PC(O-44:5), Phosphatidylcholine(22:2/22:3), Phosphatidylcholine(22:2n6/22:3n6), Phosphatidylcholine(22:2w6/22:3w6), Phosphatidylcholine(44:5)	InChI=1S/C52H96NO7P/c1-6-8-10-12-14-16-18-20-22-24-26-28-30-32-34-36-38-40-42-44-47-57-49-51(50-59-61(55,56)58-48-46-53(3,4)5)60-52(54)45-43-41-39-37-35-33-31-29-27-25-23-21-19-17-15-13-11-9-7-2/h14-17,20-23,27,29,51H,6-13,18-19,24-26,28,30-50H2,1-5H3/b16-14-,17-15-,22-20-,23-21-,29-27-/t51-/m1/s1
PC.ae.C44.6	PC ae C44:6	PC ae C44:6	HMDB13457	chemical - endogenous mammalian			C52H94NO7P	(2-{[(2R)-3-[(10Z,13Z,16Z)-docosa-10,13,16-trien-1-yloxy]-2-[(10Z,13Z,16Z)-docosa-10,13,16-trienoyloxy]propyl phosphonato]oxy}ethyl)trimethylazanium		CCCCC\C=C/C\C=C/C\C=C/CCCCCCCCCOC[C@]([H])(COP([O-])(=O)OCC[N+](C)(C)C)OC(=O)CCCCCCCC\C=C/C\C=C/C\C=C/CCCCC	Lipids	Glycerophospholipids	Aliphatic Acyclic Compounds		1-Docosatrienyl-2-(10Z, 13Z, 16Z-docosatrienoyl)-sn-glycero-3-phosphocholine, GPCho(22:3/22:3), GPCho(22:3n6/22:3n6), GPCho(22:3w6/22:3w6), GPCho(44:6), Lecithin, PC ae C44:6, PC(22:3/22:3), PC(22:3n6/22:3n6), PC(22:3w6/22:3w6), PC(44:6), PC(O-44:6), Phosphatidylcholine(22:3/22:3), Phosphatidylcholine(22:3n6/22:3n6), Phosphatidylcholine(22:3w6/22:3w6), Phosphatidylcholine(44:6)	InChI=1S/C52H94NO7P/c1-6-8-10-12-14-16-18-20-22-24-26-28-30-32-34-36-38-40-42-44-47-57-49-51(50-59-61(55,56)58-48-46-53(3,4)5)60-52(54)45-43-41-39-37-35-33-31-29-27-25-23-21-19-17-15-13-11-9-7-2/h14-17,20-23,26-29,51H,6-13,18-19,24-25,30-50H2,1-5H3/b16-14-,17-15-,22-20-,23-21-,28-26-,29-27-/t51-/m1/s1
Pro	Pro	L-Proline D-Proline L-Proline D-Proline	HMDB00162 HMDB03411 HMDB00162 HMDB03411	chemical - endogenous mammalian	Cancer, Developmental Disorder, Gastrointestinal Disease, Hereditary Disorder, Metabolic Disease, Neurological Disease, Organismal Injury and Abnormalities	C00148 C00763 C00148 C00763	C5H9NO2 C5H9NO2 C5H9NO2 C5H9NO2	(2S)-pyrrolidine-2-carboxylic acid (2R)-pyrrolidine-2-carboxylic acid (2S)-pyrrolidine-2-carboxylic acid (2R)-pyrrolidine-2-carboxylic acid	147-85-3 344-25-2 147-85-3 344-25-2	OC(=O)[C@@H]1CCCN1 OC(=O)[C@H]1CCCN1 OC(=O)[C@@H]1CCCN1 OC(=O)[C@H]1CCCN1	Amino Acids, Peptides, and Analogues Amino Acids, Peptides, and Analogues Amino Acids, Peptides, and Analogues Amino Acids, Peptides, and Analogues	Amino Acids and Derivatives Amino Acids and Derivatives Amino Acids and Derivatives Amino Acids and Derivatives	Aliphatic Heteromonocyclic CompoundsCommon amino acids(KEGG)amino acid zwitterion(ChEBI) Aliphatic Heteromonocyclic CompoundsCommon amino acids(KEGG)amino acid zwitterion(ChEBI) Aliphatic Heteromonocyclic CompoundsCommon amino acids(KEGG)amino acid zwitterion(ChEBI) Aliphatic Heteromonocyclic CompoundsCommon amino acids(KEGG)amino acid zwitterion(ChEBI)	Arginine and Proline Metabolism: SMP00020 & KEGG map00330, Transcription/Translation: SMP00019 Arginine and Proline Metabolism: SMP00020 & KEGG map00330 Arginine and Proline Metabolism: SMP00020 & KEGG map00330, Transcription/Translation: SMP00019 Arginine and Proline Metabolism: SMP00020 & KEGG map00330	(-)-(S)-Proline, (-)-2-Pyrrolidinecarboxylate, (-)-2-Pyrrolidinecarboxylic acid, (-)-Proline, (S)-(-)-Proline, (S)-(-)-Pyrrolidine-2-carboxylate, (S)-(-)-Pyrrolidine-2-carboxylic acid, (S)-2-Carboxypyrrolidine, (S)-2-Pyrralidinecarboxylate, (S)-2-Pyrralidinecarboxylic acid, (S)-2-Pyrrolidinecarboxylate, (S)-2-Pyrrolidinecarboxylic acid, (S)-Proline, 2-Pyrrolidinecarboxylate, 2-Pyrrolidinecarboxyl…	InChI=1S/C5H9NO2/c7-5(8)4-2-1-3-6-4/h4,6H,1-3H2,(H,7,8)/t4-/m0/s1 InChI=1S/C5H9NO2/c7-5(8)4-2-1-3-6-4/h4,6H,1-3H2,(H,7,8)/t4-/m1/s1 InChI=1S/C5H9NO2/c7-5(8)4-2-1-3-6-4/h4,6H,1-3H2,(H,7,8)/t4-/m0/s1 InChI=1S/C5H9NO2/c7-5(8)4-2-1-3-6-4/h4,6H,1-3H2,(H,7,8)/t4-/m1/s1
Val	Val	L-Valine L-Valine	HMDB00883 HMDB00883	chemical - endogenous mammalian	Cancer, Gastrointestinal Disease, Hepatic System Disease, Neurological Disease, Organismal Injury and Abnormalities	C00183 C00183	C5H11NO2 C5H11NO2	(2S)-2-amino-3-methylbutanoic acid (2S)-2-amino-3-methylbutanoic acid	72-18-4 72-18-4	CC(C)[C@H](N)C(O)=O CC(C)[C@H](N)C(O)=O	Amino Acids, Peptides, and Analogues Amino Acids, Peptides, and Analogues	Amino Acids and Derivatives Amino Acids and Derivatives	Aliphatic Acyclic CompoundsAmino fatty acids(Lipidmaps)alpha-amino acid(ChEBI)branched-chain amino acid(ChEBI) Aliphatic Acyclic CompoundsAmino fatty acids(Lipidmaps)alpha-amino acid(ChEBI)branched-chain amino acid(ChEBI)	Propanoate Metabolism: SMP00016 & KEGG map00640, Transcription/Translation: SMP00019, Valine, Leucine and Isoleucine Degradation: SMP00032 & KEGG map00280 Propanoate Metabolism: SMP00016 & KEGG map00640, Transcription/Translation: SMP00019, Valine, Leucine and Isoleucine Degradation: SMP00032 & KEGG map00280	(2S)-2-Amino-3-methylbutanoate, (2S)-2-Amino-3-methylbutanoic acid, (S)-2-amino-3-methyl-Butanoate, (S)-2-amino-3-methyl-Butanoic acid, (S)-2-Amino-3-methylbutanoate, (S)-2-Amino-3-methylbutanoic acid, (S)-2-Amino-3-methylbutyrate, (S)-2-Amino-3-methylbutyric acid, (S)-a-Amino-b-methylbutyrate, (S)-a-Amino-b-methylbutyric acid, (S)-alpha-Amino-beta-methylbutyrate, (S)-alpha-Amino-beta-methylbutyr…	InChI=1S/C5H11NO2/c1-3(2)4(6)5(7)8/h3-4H,6H2,1-2H3,(H,7,8)/t4-/m0/s1 InChI=1S/C5H11NO2/c1-3(2)4(6)5(7)8/h3-4H,6H2,1-2H3,(H,7,8)/t4-/m0/s1

## Sheet: Untargeted Metabolomic
	HMDB ID	Secondary Accession Numbers	Common Name	Description	Chemical Formula	Average Molecular Weight	Monoisotopic Molecular Weight	IUPAC Name	Traditional Name	CAS Registry Number	Disease	Cellular Locations	Biospecimen Locations	Tissue Locations	Pathways
X1.5.anhydroglucitol..1.5.AG.	HMDB0002712	HMDB0002712 HMDB0011726 HMDB0011736 HMDB02712 HMDB11736	1,5-Anhydrosorbitol	1,5-Anhydrosorbitol or 1,5-anhydroglucitol (1,5-AG) is a validated marker of short-term glycemic control. This substance is derived mainly from food, is well absorbed in the intestine, and is distributed to all organs and tissues. It is metabolically stable, being excreted in the urine when its level exceeds the renal threshold. It is reabsorbed in the renal tubules and is competitively inhibited…	C6H12O5	164.156	164.068	(2R,3S,4R,5S)-2-(hydroxymethyl)oxane-3,4,5-triol	1,5-anhydroglucitol	154-58-5	Diabetes mellitus type 2	Cytoplasm (predicted from logP)	Blood,Cerebrospinal Fluid (CSF), Saliva, Urine, sweat	Prostate	N/A
X1.arachidonoyl.GPI..20.4..
X1.palmitoyl.GPE..16.0.
X3..4.hydroxyphenyl.lactate	HMDB0000755	HMDB00755	Hydroxyphenyllactic acid	Hydroxyphenyllactic acid or 4-hydroxyphenyllactate (the L-form) is a tyrosine metabolite. The level of L-hydroxyphenyllactic acid is elevated in patients with a deficiency of the enzyme p-hydroxyphenylpyruvate oxidase (EC 1.14.2.2) (PMID: 4720815 ). L-hydroxyphenyllactate is present in relatively higher concentrations in the cerebrospinal fluid and urine of patients with phenylketonuria (PKU) and…	C9H10O4	182.173	182.058	2-hydroxy-3-(4-hydroxyphenyl)propanoic acid	hydroxyphenyllactic acid	306-23-0		Mitochondria	Blood Cerebrospinal Fluid (CSF) Feces Saliva Urine	Epidermis Prostate	N/A
X4.androsten.3beta.17beta.diol.disulfate..1..
X4.methyl.2.oxopentanoate
adrenate..22.4n6.	HMDB0002226	HMDB0062580 HMDB02226 HMDB62580	Adrenic acid	Adrenic acid, also known as 7,10,13,16-docosatetraenoic acid or adrenate, is a member of the class of compounds known as very long-chain fatty acids. Very long-chain fatty acids are fatty acids with an aliphatic tail that contains at least 22 carbon atoms. Adrenic acid is practically insoluble (in water) and a weakly acidic compound (based on its pKa). Adrenic acid can be found in blood and in hu…	C22H36O2	332.52	332.272	(7Z,10Z,13Z,16Z)-docosa-7,10,13,16-tetraenoic acid	docosatetraenoic acid	28874-58-0		Cytoplasm Extracellular Membrane (predicted from logP) Peroxisome	Blood Feces	Myelin	Alpha Linolenic Acid and Linoleic Acid Metabolism
alanine	HMDB0001310	HMDB0001310	D-Alanine	Alanine is a nonessential amino acid made in the body from the conversion of the carbohydrate pyruvate or the breakdown of DNA and the dipeptides carnosine and anserine. It is highly concentrated in muscle and is one of the most important amino acids released by muscle, functioning as a major energy source. Plasma alanine is often decreased when the BCAA (Branched Chain Amino Acids) are deficient…	C3H7NO2	89.0932	89.0477	(2R)-2-aminopropanoic acid	D-alanine	338-69-2		Blood Cerebrospinal Fluid (CSF) Feces Urine	N/A	N/A	N/A
alpha.hydroxyisovalerate
andro.steroid.monosulfate.2.	HMDB0002759	HMDB02759	Androsterone sulfate	Androsterone sulfate (Andros-S) is the most abundant 5-alpha-reduced androgen metabolite in serum (PMID: 8380602 ). Androsterone sulfate is clinically recognized as one of the major androgen metabolites found in urine. It is a cognate substrate for human dehydroepiandrosterone sulfotransferase, which catalyzes the transfer of the sulfonate group from 3'-phosphoadenosine-5'-phosphosulfate to dehyd…	C19H30O5S	370.504	370.181	[(1S,2S,5R,7S,10R,11S,15S)-2,15-dimethyl-14-oxotetracyclo[8.7.0.0²,⁷.0¹¹,¹⁵]heptadecan-5-yl]oxidanesulfonic acid	dheas	2479-86-9		Cytoplasm Extracellular Membrane (predicted from logP) Endoplasmic reticulum	Blood Feces Urine	Adipose Tissue Adrenal Cortex Adrenal Gland Adrenal Medulla Epidermis Gonads Kidney Liver Muscle Testes	Androgen and Estrogen Metabolism
betaine	HMDB0000043	HMDB00043 HMDB0059606 HMDB59606	Betaine	Betaine (or N,N,N-trimethylglycine) was named after its discovery in sugar beet (Beta vulgaris) in the 19th century. It is a small N-trimethylated amino acid, existing in zwitterionic form at neutral pH. It is now often called glycine betaine to distinguish it from other betaines that are widely distributed in microorganisms, plants, and animals. Many naturally occurring betaines serve as organic…	C5H11NO2	117.146	117.079	2-(trimethylazaniumyl)acetate	(trimethylammonio)acetate	107-43-7	Chronic renal failure Hemodialysis Schizophrenia Continuous ambulatory peritoneal dialysis Lung cancer	Cytoplasm Extracellular Mitochondria	Blood Breast Milk Feces Saliva Urine	Adipose Tissue Adrenal Cortex Adrenal Gland Bladder Fibroblasts Gonads Gut Intestine Kidney Liver Pancreas Placenta Platelet Prostate Skeletal Muscle Skin Spleen Stratum Corneum Testes	Glycine and Serine Metabolism, Betaine Metabolism, Methionine Metabolism, Cystathionine Beta-Synthase Deficiency, Hypermethioninemia
caffeine	HMDB0001847	HMDB01847D13:O13	Caffeine	Caffeine is the most widely consumed psychostimulant drug in the world and is mostly consumed in the form of coffee. Whether caffeine and/or coffee consumption contributes to the development of cardiovascular disease (CVD), the single leading cause of death in the US, is unclear. The literature indicates a strong relationship between boiled, unfiltered coffee consumption and elevated cholesterol …	C8H10N4O2	194.191	194.08	1,3,7-trimethyl-2,3,6,7-tetrahydro-1H-purine-2,6-dione	caffeine	58-08-2	Amphetamine psychosis Psychosis Headache Irritability Confusion Agitation Insomnia Hallucinations Delusions Fatigue Nausea Diarrhea	Cytoplasm (predicted from logP)	Blood Cerebrospinal Fluid (CSF) Feces Saliva Urine	Kidney Liver Prostate Skin	Caffeine Metabolism
caprate..10.0.	HMDB0033848	HMDB0033848	Methyl decanoate	Methyl decanoate is a constituent of many plants.	C11H22O2	186.291	186.162	methyl decanoate	methyl decanoate	110-42-9		Extracellular Membrane	N/A	N/A	N/A
carnitine	HMDB0000062	HMDB0001467 HMDB00062 HMDB01467	L-Carnitine	Carnitine is not an essential amino acid; it can be synthesized in the body. However, it is so important in providing energy to muscles (including the heart) that some researchers are now recommending carnitine supplements in the diet, particularly for people who do not consume much red meat (the main food source for carnitine). Carnitine has been described as a vitamin, an amino acid, or a metab…	C7H15NO3	161.199	161.105	(3R)-3-hydroxy-4-(trimethylazaniumyl)butanoate	L-carnitine	541-15-1	T2D, Seizure, Hypertension, lung cancer	Cytoplasm Extracellular Mitochondria Endoplasmic reticulum Peroxisome	Blood Breast Milk Cerebrospinal Fluid (CSF) Feces Saliva Urine	Adipose Tissue Bladder Brain Erythrocyte Fibroblasts Intestine Kidney Liver Lung Muscle Myocardium Nerve Cells Neuron Platelet Prostate Skeletal Muscle Sperm Testes	Beta Oxidation of Very Long Chain Fatty Acids, Oxidation of Branched Chain Fatty Acids, Carnitine Synthesis, Mitochondrial Beta-Oxidation of Short Chain Saturated Fatty Acids, Mitochondrial Beta-Oxidation of Long Chain Saturated Fatty Acids, Very-long-chain acyl coa dehydrogenase deficiency (VLCAD), Medium chain acyl-coa dehydrogenase deficiency (MCAD) Mitochondrial Beta-Oxidation of Long Chain S…
catechol.sulfate	HMDB0059724	HMDB0061713 HMDB59724 HMDB61713	Pyrocatechol sulfate	Pyrocatechol sulfate, also known as 1,2-benzenediol mono(hydrogen sulfate) and 2-aminophenol sulfate, is classified as a member of the class of compounds known as phenylsulfates. Phenylsulfates are compounds containing a sulfuric acid group conjugated to a phenyl group. Pyrocatechol sulfate is considered to be slightly soluble (in water) and an extremely strong acidic compound. Pyrocatechol sulfa…	C6H6O5S	190.174	189.994	(2-hydroxyphenyl)oxidanesulfonic acid	(2-hydroxyphenyl)oxidanesulfonic acid	4918-96-1	N/A	N/A	Blood Urine	N/A	N/A
cis.4.decenoyl.carnitine
citrulline	HMDB0000904	HMDB0000904	Citrulline	Citrulline is an amino acid made from ornithine and carbamoyl phosphate in one of the central reactions in the urea cycle. It is also produced from arginine as a by-product of the reaction catalyzed by NOS family (NOS). In this reaction, arginine is first oxidized into N(omega)-hydroxyarginine, which is then further oxidized to citrulline concomitant with the release of nitric oxide (EC 1.14.13.3…	C6H13N3O3	175.186	175.096	(2S)-2-amino-5-(carbamoylamino)pentanoic acid	L-citrulline	372-75-8	N-acetylglutamate synthetase deficiency Epilepsy Intestinal failure Schizophrenia	Mitochondria	Blood Cerebrospinal Fluid (CSF) Feces Saliva Sweat Urine	Bladder Epidermis Fibroblasts Intestine Kidney Liver Myelin Nerve Cells Neuron Placenta Platelet Prostate	Arginine and Proline Metabolism; Aspartate Metabolism Urea Cycle Canavan Disease Hypoacetylaspartia Canavan Disease Carbamoyl Phosphate Synthetase Deficiency T Citrullinemia Type I Creatine deficiency, guanidinoacetate methyltransferase deficiency Guanidinoacetate Methyltransferase Deficiency (GAMT Deficiency)Hyperornithinemia with gyrate atrophy (HOGA) Hyperornithinemia-hyperammonemia-homocitrul…
cortisol	HMDB0000063	HMDB00063 HMDB0014879 HMDB14879	Cortisol	Cortisol is the main glucocorticoid secreted by the adrenal cortex and it is involved in the stress response. Its synthetic counterpart hydrocortisone is used, either as an injection or topically, in the treatment of inflammation, allergy, collagen diseases, asthma, adrenocortical deficiency, shock, and some neoplastic conditions. Hydrocortisone is synthesized from pregnenolone and is used as an …	C21H30O5	362.46	362.209	(1S,2R,10S,11S,14R,15S,17S)-14,17-dihydroxy-14-(2-hydroxyacetyl)-2,15-dimethyltetracyclo[8.7.0.0^{2,7}.0^{11,15}]heptadec-6-en-5-one	(1S,2R,10S,11S,14R,15S,17S)-14,17-dihydroxy-14-(2-hydroxyacetyl)-2,15-dimethyltetracyclo[8.7.0.0^{2,7}.0^{11,15}]heptadec-6-en-5-one	50-23-7	Tic disorder Bipolar disorder Anorexia nervosa Benign gynecological disease Schizophrenia Adrenal hypoplasia Functional hypothalamic amenorrhea	Cytoplasm Extracellular Membrane Mitochondria Endoplasmic reticulum	Blood Cerebrospinal Fluid (CSF) Saliva Urine	Adipose Tissue Adrenal Cortex Adrenal Gland Adrenal Medulla Bladder Brain Fetus Fibroblasts Gonads Gut Intestine Kidney Liver Lymphocyte Muscle Nerve Cells Neuron Pancreas Placenta Platelet Prostate Skeletal Muscle Skin Spleen Testes	Steroidogenesis Adrenal Hyperplasia Type 3 or Congenital Adrenal Hyperplasia due to 21-hydroxylase Deficiency Congenital Lipoid Adrenal Hyperplasia (CLAH) or Lipoid CAH Adrenal Hyperplasia Type 5 or Congenital Adrenal Hyperplasia due to 17 Alpha-hydroxylase Deficiency 17-alpha-hydroxylase deficiency (CYP17) Adrenal Hyperplasia Type 5 or Congenital Adrenal Hyperplasia due to 17 Alpha-hydroxylase D…
creatinine	HMDB0000562	HMDB00562	Creatinine	Creatinine, or creatine anhydride, is a breakdown product of creatine phosphate in muscle. The loss of a water molecule from creatine results in the formation of creatinine. Creatinine is transferred to the kidneys by blood plasma, whereupon it is eliminated from the body by glomerular filtration and partial tubular excretion. Creatinine is usually produced at a fairly constant rate by the body. …	C4H7N3O	113.118	113.059	2-imino-1-methylimidazolidin-4-one	creatinina	60-27-5	Chronic renal failure Schizophrenia Paraquat poisoning Hyperoxalemia Uremia	Cytoplasm	Amniotic Fluid Blood Breast Milk Cerebrospinal Fluid (CSF) Feces Saliva Sweat Urine	Adipose Tissue Bladder Fibroblasts Kidney Liver Muscle Nerve Cells Pancreas Placenta Platelet Prostate Skeletal Muscle Spleen Testes Thyroid Gland	N/A
decanoylcarnitine	HMDB0000651	HMDB00651	Decanoylcarnitine	Decanoylcarnitine is a member of the class of compounds known as acylcarnitines. Acylcarnitines are organic compounds containing a fatty acid with the carboxylic acid attached to carnitine through an ester bond. Thus, decanoylcarnitine is considered to be a fatty ester lipid molecule. Decanoylcarnitine is practically insoluble (in water) and a weakly acidic compound (based on its pKa). Decanoylca…	C17H33NO4	315.448	315.241	3-(decanoyloxy)-4-(trimethylazaniumyl)butanoate	(+-)-decanoylcarnitine	1492-27-9	Celiac disease Very long chain acyl-coa dehydrogenase deficiency	Extracellular Membrane	Blood Feces Urine	N/A	N/A
EDTA	HMDB0015109	HMDB0015109	Edetic Acid	Edetic Acid is only found in individuals that have used or taken this drug. It is a chelating agent (chelating agents) that sequesters a variety of polyvalent cations. It is used in pharmaceutical manufacturing and as a food additive. [PubChem]The pharmacologic effects of edetate calcium disodium are due to the formation of chelates with divalent and trivalent metals. A stable chelate will form w…	C10H16N2O8	292.243	292.091	2-({2-[bis(carboxymethyl)amino]ethyl}(carboxymethyl)amino)acetic acid	edta	62-33-9		Cytoplasm Extracellular Membrane	Blood Urine	N/A	N/A
eicosapentaenoate..EPA..20.5n3.	HMDB0001999	HMDB0001999	Eicosapentaenoic acid	Eicosapentaenoic acid (EPA or also icosapentaenoic acid) is an important polyunsaturated fatty acid found in fish oils. It serves as the precursor for the prostaglandin-3 and thromboxane-3 families. A diet rich in eicosapentaenoic acid lowers serum lipid concentration, reduces incidence of cardiovascular disorders, prevents platelet aggregation, and inhibits arachidonic acid conversion into the t…	C20H30O2	302.451	302.451	(5Z,8Z,11Z,14Z,17Z)-icosa-5,8,11,14,17-pentaenoic acid	eicosapentaenoic acid	10417-94-4	Essential hypertension	Extracellular Membrane (predicted from logP)	Blood Feces Sweat Urine	Adipose Tissue Epidermis Erythrocyte Fibroblasts Kidney Liver Neutrophil Platelet Skeletal Muscle	Alpha Linolenic Acid and Linoleic Acid Metabolism
epiandrosterone.sulfate	HMDB0062657	HMDB0062657	Epiandrosterone sulfate	Epiandrosterone sulfate, also known as (3beta,5alpha)-17-oxoandrostan-3-yl hydrogen sulfate or epiandrosterone sulphuric acid, is a member of the class of compounds known as sulfated steroids. Sulfated steroids are sterol lipids containing a sulfate group attached to the steroid skeleton. Epiandrosterone sulfate is practically insoluble (in water) and an extremely strong acidic compound (based on…	C19H30O5S	370.5	370.181	370.181	370.181	977-35-5	N/A	N/A	Blood Feces	N/A	N/A
glutamate	HMDB0003339	HMDB0003339	L-Glutamine	here are two forms of glutamic acid found in nature: L-glutamic acid and D-glutamic acid. D-glutamic acid, is not endogenously produced in higher mammals. It is found naturally primarily in the cell walls of certain bacteria. D-glutamate is also present in certain foods e.g., soybeans and also arises from the turnover of the intestinal tract microflora, whose cell walls contain significant D-glut…	C5H9NO4	147.129	147.053	(2R)-2-aminopentanedioic acid	D-glutamic acid	6893-26-1	Schizophrenia	Cytoplasm	Blood Breast Milk Feces Saliva Urine	Fibroblasts Gut Intestine Neuron Placenta Spleen Stratum Corneum Testes	N/A
glutamine	HMDB0000641	HMDB0000641	L-Glutamine	Glutamine (Gln) is one of the 20 amino acids encoded by the standard genetic code. In humans it is considered a non-essential amino acid. Structurally, glutamine is similar to the amino acid glutamic acid. However, instead of having a terminal carboxylic acid, it has an amide. Enzymatically, glutamine is formed by replacing a side-chain hydroxyl of glutamic acid with an amine functional group. Gl…	C5H10N2O3	146.144	146.069	(2S)-2-amino-4-carbamoylbutanoic acid	L-glutamine	56-85-9	Schizophrenia Epilepsy Leukemia	Extracellular Mitochondria	Blood Breast Milk Cerebrospinal Fluid (CSF) Feces Saliva Sweat Urine	Adipose Tissue Fibroblasts Gut Intestine Kidney Muscle Myelin Neuron Pancreas Placenta Prostate Skeletal Muscle Spleen Stratum Corneum Testes	Pyrimidine Metabolism Glutamate Metabolism Transcription/Translation Purine Metabolism Urea Cycle AICA-Ribosiduria Amino Sugar Metabolism Ammonia Recycling Argininemia Argininosuccinic Aciduria Aspartate Metabolism Azathioprine Action Pathway Beta Ureidopropionase Deficiency Canavan Disease Carbamoyl Phosphate Synthetase Deficiency Homocarnosinosis Hyperinsulinism-Hyperammonemia Syndrome Hypoacet…
glutarylcarnitine..C5.	HMDB0013130	HMDB0062587 HMDB13130 HMDB62587	Glutarylcarnitine	Glutarylcarnitine is classified as a member of the acyl carnitines. These compounds are organic compounds containing a fatty acid with the carboxylic acid attached to carnitine through an ester bond. Glutarylcarnitine is considered to be practically insoluble (in water) and acidic.	C12H21NO6	275.301	275.137	(3R)-3-[(4-carboxybutanoyl)oxy]-4-(trimethylazaniumyl)butanoate	(3R)-3-[(4-carboxybutanoyl)oxy]-4-(trimethylazaniumyl)butanoate	102636-82-8		Extracellular Membrane	Blood Feces Urine	N/A	N/A
hippurate	HMDB0000714	HMDB0062583 HMDB00714 HMDB62583	Hippuric acid	Hippuric acid is an acyl glycine formed from the conjugation of benzoic acid with glycine. Acyl glycines are produced through the action of glycine N-acyltransferase (EC 2.3.1.13) which is an enzyme that catalyzes the chemical reaction: acyl-CoA + glycine < -- > CoA + N-acylglycine. Hippuric acid is a normal component of urine and is typically increased with increased consumption of phenolic comp…	C9H9NO3	179.173	179.058	2-(phenylformamido)acetic acid	hippuric acid	495-69-2	Schizophrenia Paraquat poisoning Kidney disease Coma Psychosis Uremia Seizure Chronic kidney disease Confusion Agitation Cardiovascular disease Vomiting Nausea Lung cancer	Cytoplasm	Blood Breast Milk Cerebrospinal Fluid (CSF) Feces Saliva Urine	Kidney Liver Prostate	N/A
isoleucine	HMDB0000172	HMDB0000172	L-Isoleucine	Branched chain amino acids (BCAA) are essential amino acids whose carbon structure is marked by a branch point. These three amino acids are critical to human life and are particularly involved in stress, energy and muscle metabolism. BCAA supplementation as therapy, both oral and intravenous, in human health and disease holds great promise. "BCAA" denotes valine, isoleucine and leucine which are …	C6H13NO2	131.173	131.095	(2S,3S)-2-amino-3-methylpentanoic acid	L-isoleucine	73-32-5	Epilepsy Schizophrenia Heart failure Leukemia	Cytoplasm Extracellular Mitochondria	Blood Breast Milk Cerebrospinal Fluid (CSF) Feces Saliva Sweat Urine	All Tissues Prostate	Valine, Leucine and Isoleucine Degradation Beta-Ketothiolase Deficiency 2-Methyl-3-Hydroxybutryl CoA Dehydrogenase Deficiency Propionic Acidemia 3-Methylglutaconic Aciduria Type I 3-Methylglutaconic Aciduria Type III 3-Methylglutaconic Aciduria Type IV Amikacin Action Pathway Arbekacin Action
lactate	HMDB0144295	N/A	2-hydroxypropanoic acid	2-hydroxypropanoic acid is a predicted metabolite generated by BioTransformer¹ that is produced by the metabolism of propanoic acid. It is generated by cyp2b6 and cyp2e1 enzymes via a hydroxylation-of-aliphatic-secondary-penultimate-carbon reaction. This hydroxylation-of-aliphatic-secondary-penultimate-carbon occurs in humans.	C3H6O3	90.0779	90.0317	2-hydroxypropanoic acid	lactic acid	N/A	N/A	N/A	N/A	N/A	N/A
laurate..12.0.	HMDB0000638	HMDB00638	Dodecanoic acid	Lauric acid, or dodecanoic acid is the main fatty acid in coconut oil and in palm kernel oil, and is believed to have antimicrobial properties. It is a white, powdery solid with a faint odor of bay oil. Lauric acid, although slightly irritating to mucous membranes, has a very low toxicity and so is used in many soaps and shampoos.	C12H24O2	200.318	200.178	dodecanoic acid	lauric acid	143-07-7	N/A	Cytoplasm Extracellular Membrane (predicted from logP)	Blood Cerebrospinal Fluid (CSF) Feces Saliva Sweat Urine	Liver Prostate Stratum Corneum Thyroid Gland	Beta Oxidation of Very Long Chain Fatty Acids Fatty Acid Biosynthesis Mitochondrial Beta-Oxidation of Medium Chain Saturated Fatty Acids Adrenoleukodystrophy, X-linked Carnitine-acylcarnitine translocase deficiency
lysine	HMDB0142894		2,6-diaminohexanoic acid	2,6-diaminohexanoic acid is a predicted metabolite generated by BioTransformer¹ that is produced by the metabolism of 6-{[({[(4as,5as,6s,12as)-4-(dimethylamino)-3,6,10,12,12a-pentahydroxy-6-methyl-1,11-dioxo-1,4,4a,5,5a,6,11,12a-octahydrotetracen-2-yl](hydroxy)methylidene}amino)methyl]amino}-2-aminohexanoic acid. It is generated by cyp2b6 and cyp3a4 enzymes via a n-dealkylation-of-acyclic-seconda…	C6H14N2O2	146.19	146.106	2,6-diaminohexanoic acid		lysine	N/A	N/A	N/A	N/A	N/A
palmitate..16.0.	HMDB0000220	HMDB00220 HMDB0060083 HMDB60083	Palmitic acid	Palmitic acid, or hexadecanoic acid, is one of the most common saturated fatty acids found in animals, plants, and microorganisms. As its name indicates, it is a major component of the oil from the fruit of oil palms (palm oil). Excess carbohydrates in the body are converted to palmitic acid. Palmitic acid is the first fatty acid produced during fatty acid synthesis and is the precursor to longer…	C16H32O2	256.424	256.24	hexadecanoic acid	palmitic acid	57-10-3	Schizophrenia	Cytoplasm Extracellular Membrane (predicted from logP) Endoplasmic reticulum Peroxisome	Blood Cerebrospinal Fluid (CSF) Feces Saliva Sweat Urine	Adipose Tissue Bladder Epidermis Fibroblasts Kidney Platelet Prostate Skeletal Muscle Stratum Corneum	Glycerolipid Metabolism Fatty acid Metabolism Fatty Acid Elongation In Mitochondria Fatty Acid Biosynthesis Long-chain-3-hydroxyacyl-coa dehydrogenase deficiency (LCHAD)
phenylalanine	HMDB0000159	HMDB0000612 HMDB00159 HMDB00612	L-Phenylalanine	Phenylalanine is an essential amino acid and the precursor of the amino acid tyrosine. Like tyrosine, phenylalanine is also a precursor for catecholamines including tyramine, dopamine, epinephrine, and norepinephrine. Catecholamines are neurotransmitters that act as adrenalin-like substances. Interestingly, several psychotropic drugs (mescaline, morphine, codeine, and papaverine) also have phenyl…	C9H11NO2	165.189	165.079	(2S)-2-amino-3-phenylpropanoic acid	L-phenylalanine	63-91-2	Viral infection Epilepsy Schizophrenia Bacterial infection Dengue fever Guanosine triphosphate cyclohydrolase deficiency Tyrosinemia Intellectual disability Seizure Myocardial infarction Hypothyroidism leukemia
piperine	HMDB0029377	HMDB29377	Piperine	Constit. of pepper (Piper nigrum) and many other Piper spp. (Piperaceae). Used to impart pungent taste to brandy. Responsible for the hot taste of pepper. Flavour ingredient.	C17H19NO3	285.338	285.136	(2E,4E)-5-(2H-1,3-benzodioxol-5-yl)-1-(piperidin-1-yl)penta-2,4-dien-1-one	bioperine	94-62-2	N/A	Membrane	Blood Feces	N/A	N/A
pro.hydroxy.pro	N/A	N/A	N/A	N/A	N/A	N/A	N/A	N/A	N/A	N/A	N/A	N/A	N/A	N/A	N/A
pyruvate	HMDB0000243	HMDB0000243	Pyruvic acid	Pyruvic acid is an intermediate compound in the metabolism of carbohydrates, proteins, and fats. In thiamine deficiency, its oxidation is retarded and it accumulates in the tissues, especially in nervous structures (From Stedman, 26th ed.). Biological Source: Intermediate in primary metabolism including fermentation processes. Present in muscle in redox equilibrium with Lactic acid. A common cons…	C3H4O3	88.0621	88.016	2-oxopropanoic acid	pyruvic acid	127-17-3	Schizophrenia Anoxia 3-methylglutaconic aciduria type ii, x-linked Meningitis	Extracellular Mitochondria Peroxisome	Blood Breast Milk Cellular Cytoplasm Cerebrospinal Fluid (CSF) Feces Saliva Sweat Urine	Adipose Tissue Brain Fibroblasts Kidney Liver Muscle Myocardium Neuron Pancreas Skeletal Muscle Spleen Testes Thyroid Gland	Urea Cycle Glucose-Alanine Cycle Glycine and Serine Metabolism Pyruvate Metabolism Alanine Metabolism Amino Sugar Metabolism Ammonia Recycling Argininemia Argininosuccinic Aciduria Beta-mercaptolactate-cysteine disulfiduria Carbamoyl Phosphate Synthetase Deficiency Citric Acid Cycle Citrullinemia Type I Congenital lactic acidosis Cysteine Metabolism
S.methylcysteine	HMDB0004113	HMDB0031466 HMDB04113 HMDB31466	Se-Methylselenocysteine	Se-Methylselenocysteine (SeMSC) is a naturally occurring seleno-amino acid that is synthesized by plants such as garlic, astragalus, onions, and broccoli. It cannot be synthesized by higher animals. Unlike selenomethionine, which is incorporated into proteins in place of methionine, SeMSC is not incorporated into any proteins, thereby being fully available for the synthesis of selenium-containing…	C4H9NO2Se	182.08	182.98	(2R)-2-amino-3-(methylselanyl)propanoic acid		methylselenocysteine	N/A	N/A	N/A	Prostate	N/A
stachydrine	HMDB0004827	HMDB0004827	Proline betaine	Proline betaine is an osmoprotective compound found in urine. It is thought to serve an osmoprotective role for the kidney. Proline betaine is a glycine betaine analogue found in many citrus foods. Elevated levels of proline betaine in human urine are found after the consumption of citrus fruits and juices (PMID: 18060588 ). Proline betaine is a biomarker for the consumption of citrus fruits.	C7H13NO2	143.184	143.095	(2S)-1,1-dimethylpyrrolidin-1-ium-2-carboxylate	stachydrine	471-87-4	N/A	N/A	Blood Feces Saliva Urine	N/A	N/A
theobromine	HMDB0002825	HMDB0002825	Theobromine	Theobromine, or 3,7-Dimethylxanthine, is the principle alkaloid in Theobroma cacao (the cacao bean) and other plants. A xanthine alkaloid that is used as a bronchodilator and as a vasodilator. It has a weaker diuretic activity than theophylline and is also a less powerful stimulant of smooth muscle. It has practically no stimulant effect on the central nervous system. It was formerly used as a di…	C7H8N4O2	180.164	180.065	3,7-dimethyl-2,3,6,7-tetrahydro-1H-purine-2,6-dione	theobromine	83-67-0	Malaria	Cytoplasm (predicted from logP)	Blood Cerebrospinal Fluid (CSF) Feces Saliva Urine	Kidney Liver	Caffeine Metabolism
urate	HMDB0000289	HMDB0000289	Uric acid	Uric acid is a heterocyclic purine derivative that is the final oxidation product of purine metabolism. It is a weak acid distributed throughout the extracellular fluid as sodium urate. Uric acid is produced by the enzyme xanthine oxidase, which oxidizes oxypurines such as xanthine into uric acid. In most mammals, except humans and higher primates, the enzyme uricase further oxidizes uric acid to…	C5H4N4O3	168.11	168.028	2,3,6,7,8,9-hexahydro-1H-purine-2,6,8-trione	uric acid	69-93-2	Diabetes mellitus type 2 Degenerative disc disease Schizophrenia Cachexia Bacterial meningitis Lesch-nyhan syndrome Multiple sclerosis Impaired glucose tolerance Coma Aciduria Xanthinuria Psychosis Uremia Seizure Hypertension Confusion Agitation Cardiovascular disease Arthritis Vomiting Nausea Gout Obesity Meningitis	Extracellular Peroxisome	Amniotic Fluid Bile Blood Cerebrospinal Fluid (CSF) Feces Saliva Urine	Adipose Tissue Bladder Brain Epidermis Erythrocyte Intestine Kidney Liver Muscle Placenta Platelet Prostate Spleen	Purine Metabolism Adenosine Deaminase Deficiency Adenylosuccinate Lyase Deficiency Gout or Kelley-Seegmiller Syndrome Lesch-Nyhan Syndrome (LNS) Gout or Kelley-Seegmiller Syndrome Lesch-Nyhan Syndrome (LNS) Mercaptopurine Action Pathway Mitochondrial DNA depletion syndrome Molybdenum Cofactor Deficiency Myoadenylate deaminase deficiency Purine Metabolism Purine Nucleoside Phosphorylase Deficiency…
X...02249
X...02269
X...09789
X...11261
X...11315
X...17138
X...17299
X...17629
